# Supplementary material for: Body shape matters: Evidence from machine learning on body shape-income relationship
Source: PLoS One. 2021 Jul 30;16(7):e0254785. doi: 10.1371/journal.pone.0254785 (PMC8323889; doi:10.1371/journal.pone.0254785)
Supplement: S1 Dataset — We provide the source codes and processed dataset at the following URL: http://bit.ly/shape-matters. (CSV) [file pone.0254785.s002.csv]

SubjectNumber	Gender	Age	Site	BirthState	Occupation	Education	NumberOfChildren	Fitness	CarMake	CarYear	CarModel	Race	ReportedHeight	ReportedWeight	MaritalStatus	FamilyIncome	ShoeSize	JacketSize	PantsSizeWaist	PantsSizeInseam	BlouseSize	PantsSizeWoman	BraSize	AcromialHeight_Sitting	AnkleCircumference	Spine_to_Shoulder	Spine_to_Elbow	ArmLength_SpineToWrist	ArmLength_ShoulderToWrist	ArmLength_ShoulderToElbow	ArmscyeCircumference_ScyeCircOverAcromion	BizygomaticBreadth	ChestCircumference	Bust_ChestCircumferenceUnderBust	Buttock_KneeLength	ChestGirthAtScye_ChestCircumferenceAtScye	CrotchHeight	ElbowHeight_Sitting	EyeHeight_Sitting	FaceLength	FootLength	HandCircumference	HandLength	HeadBreadth	HeadCircumference	HeadLength	HipBreadth_Sitting	HipCircumference_Maximum	HipCircMaxHeight
1	Male	47	Los Angles CA	Midwest	White Collar	18	0	5	Economy	1990	Non-sedan	White	1879.6	156.462585	Single	52500	12	48	46	34	NaN	NaN	NaN	676	317	210	587	907	697	377	564	165	1393	NaN	694	1382	815	298	841	132	281	234	219	184	638	212	540	1422	972
2	Male	45	Los Angles CA	West	Management	12	3	5	Economy	1998	Sedan	White	1828.8	98.86621315	Married	150000	11.5	44	36	33	NaN	NaN	NaN	645	288	229	576	892	663	347	489	157	1149	NaN	626	1125	818	271	840	124	280	232	204	172	596	200	415	1105	920
7	Male	27	Los Angles CA	Foreign	Blue Collar	14	0	2.5	Economy	1997	Non-sedan	Hispanic	1752.6	95.23809524	Single	25000	10	44	36	29	NaN	NaN	NaN	623	277	237	566	842	605	329	479	141	1160	NaN	597	1185	744	278	821	119	265	219	189	152	560	191	387	1052	856
8	Male	47	Los Angles CA	Foreign	Management	16	1	10	Economy	1998	Non-sedan	White	1828.8	77.09750567	Married	150000	10	38	33	34	NaN	NaN	NaN	588	263	212	551	856	644	339	445	142	988	NaN	641	1047	838	221	820	132	262	222	198	154	559	190	361	1019	916
9	Male	43	Los Angles CA	West	Management	16	3	2.5	Luxury	1996	Sedan	White	1778	89.79591837	Married	150000	9	44	34	30	NaN	NaN	NaN	610	273	208	560	859	651	352	499	138	1052	NaN	600	1113	794	240	813	123	261	231	197	152	575	204	387	1046	871
10	Male	50	Los Angles CA	Midwest	White Collar	14	0	5	Economy	1971	Sedan	Black	1828.8	102.0408163	Single	70000	12	44	38	32	NaN	NaN	NaN	625	279	230	573	879	649	343	495	157	1092	NaN	651	1100	807	265	834	135	300	230	224	159	580	191	409	1099	925
12	Male	38	Los Angles CA	West	Blue Collar	14	3	2.5	Economy	1998	Non-sedan	White	1714.5	76.19047619	Married	70000	7	36	34	30	NaN	NaN	NaN	581	254	225	531	813	588	306	417	140	1041	NaN	585	1059	730	247	808	113	240	221	186	153	578	198	388	1036	845
13	Male	27	Los Angles CA	Midwest	White Collar	16	1	2.5	Economy	1997	Sedan	White	1701.8	65.75963719	Married	52500	9.5	34	30	32	NaN	NaN	NaN	536	262	215	538	831	616	323	396	136	900	NaN	611	938	790	187	755	116	272	205	203	148	531	184	338	932	836
14	Female	36	Los Angles CA	South	White Collar	16	0	5	Economy	1995	Sedan	White	1574.8	63.49206349	Single	52500	7.5	NaN	NaN	NaN	NaN	10	34	561	224	162	451	696	534	289	388	126	908	799	586	875	720	243	727	112	233	187	171	142	537	182	424	1067	778
15	Female	45	Los Angles CA	Foreign	White Collar	16	2	0.5	<undefined>	1995	Sedan	White	1574.8	56.6893424	Married	70000	5.5	NaN	NaN	NaN	NaN	9	32	540	205	192	479	731	539	287	365	133	872	739	549	888	713	222	727	114	226	187	187	145	557	192	389	960	763
16	Male	28	Los Angles CA	West	White Collar	16	0	8	Luxury	1995	Sedan	Hispanic	1854.2	74.37641723	Single	37500	9	40	32	34	NaN	NaN	NaN	598	240	224	572	881	657	348	452	142	953	NaN	631	1009	870	217	817	137	252	209	199	160	582	198	334	916	944
17	Female	46	Los Angles CA	West	White Collar	14	0	0.5	Economy	1997	Sedan	White	1574.8	99.77324263	Single	37500	8	NaN	NaN	NaN	20	20	42	572	240	201	495	765	564	294	455	144	1212	935	621	1102	686	263	739	125	236	189	180	157	574	197	530	1308	741
24	Male	46	Los Angles CA	West	Management	16	1	0.5	Economy	NaN	Sedan	Hispanic	1752.6	88.43537415	Single	NaN	9	38	36	32	NaN	NaN	NaN	629	257	208	551	843	635	343	462	153	1088	NaN	621	1107	790	262	820	127	270	205	195	164	561	184	394	1052	895
25	Male	41	Los Angles CA	West	Management	16	2	5	Economy	1998	Non-sedan	White	1854.2	99.77324263	Married	90000	10.5	44	38	32	NaN	NaN	NaN	603	279	242	571	890	648	329	451	137	1171	NaN	622	1144	795	250	824	118	274	218	205	156	600	206	411	1085	932
26	Male	28	Los Angles CA	Foreign	White Collar	16	0	5	Economy	1998	Sedan	Asian	1727.2	77.09750567	Single	52500	9	42	31	30	NaN	NaN	NaN	575	245	226	541	818	592	315	452	150	1042	NaN	575	1089	768	246	758	127	267	195	202	168	597	199	380	1012	862
27	Male	45	Los Angles CA	West	Management	16	0	8	Luxury	1996	Sedan	White	1701.8	65.75963719	Married	150000	9	40	34	30	NaN	NaN	NaN	568	248	232	532	815	583	300	397	141	998	NaN	602	988	786	234	765	120	254	197	181	155	574	199	380	956	846
28	Male	35	Los Angles CA	West	Management	16	1	2.5	Luxury	1998	Sedan	Black	1676.4	88.43537415	Married	NaN	8.5	46	35	31	NaN	NaN	NaN	546	258	223	538	838	615	315	489	148	1122	NaN	615	1153	746	199	769	109	256	217	189	159	568	193	376	1063	837
29	Male	26	Los Angles CA	Midwest	Management	18	0	5	Luxury	1994	Sedan	White	1676.4	65.75963719	Single	52500	8	40	32	29	NaN	NaN	NaN	525	235	213	540	831	618	327	438	134	945	NaN	589	984	721	175	728	114	247	208	188	146	551	196	353	985	817
30	Male	37	Los Angles CA	Midwest	Management	16	2	2.5	Economy	1997	Non-sedan	White	1828.8	83.90022676	Married	150000	10.5	42	34	32	NaN	NaN	NaN	609	262	214	546	861	647	332	442	139	1015	NaN	636	1062	824	233	824	132	278	209	212	151	569	196	380	1038	904
47	Male	25	Los Angles CA	Northeast	White Collar	16	0	2.5	Economy	1989	Sedan	Asian	1701.8	74.82993197	Single	NaN	9.5	NaN	33	32	NaN	NaN	NaN	552	257	208	520	806	598	312	459	138	988	NaN	625	1015	804	210	755	123	256	213	192	143	555	194	376	1034	913
48	Male	38	Los Angles CA	West	Management	16	2	2.5	Economy	1997	Non-sedan	White	1854.2	93.87755102	Married	90000	11	44	34	33	NaN	NaN	NaN	652	271	224	551	870	646	327	480	146	1097	NaN	616	1129	807	288	864	114	276	221	208	156	574	206	392	1040	934
49	Male	39	Los Angles CA	South	Management	16	0	10	Luxury	1994	Sedan	Black	1854.2	76.64399093	Single	52500	10.5	42	30	34	NaN	NaN	NaN	603	262	230	580	893	663	350	439	135	1022	NaN	638	1083	856	220	833	137	277	211	214	160	601	214	335	943	955
50	Male	29	Los Angles CA	West	White Collar	16	0	5	Luxury	1994	Sedan	White	1854.2	92.06349206	Single	150000	10	42	34	32	NaN	NaN	NaN	590	265	229	562	865	636	333	441	139	1072	NaN	664	1108	823	233	805	122	257	214	203	152	584	204	427	1171	890
51	Male	41	Los Angles CA	West	White Collar	14	3	5	Economy	1979	Non-sedan	Black	1778	66.66666667	Divorced/Widowed	17500	10.5	40	29	33	NaN	NaN	NaN	530	277	215	542	846	631	327	382	142	822	NaN	604	848	799	179	799	124	279	230	218	154	602	215	338	912	856
52	Female	27	Los Angles CA	West	White Collar	NaN	0	8	Economy	1994	Sedan	White	1574.8	47.16553288	Single	NaN	5.5	NaN	NaN	NaN	4	4	32	555	215	178	459	695	517	281	315	127	805	683	535	781	721	248	719	114	226	170	177	145	538	173	364	911	750
53	Female	53	Los Angles CA	Foreign	White Collar	14	1	2.5	Luxury	1996	Sedan	White	1562.1	58.9569161	Divorced/Widowed	150000	7	NaN	NaN	NaN	8	8	36	560	239	198	471	721	523	273	410	131	997	839	557	939	684	254	748	121	241	190	178	154	560	192	377	987	731
54	Female	29	Los Angles CA	West	White Collar	16	1	2.5	Luxury	1994	Sedan		1625.6	74.82993197	Married	70000	8.5	NaN	NaN	NaN	11	12	36	576	238	194	510	773	579	316	403	134	958	784	577	913	716	232	772	113	249	186	190	143	534	178	464	1132	737
55	Female	47	Los Angles CA	Northeast	White Collar	NaN	2	5	Economy	1985	Sedan	White	1574.8	67.12018141	Married	52500	5.5	NaN	NaN	NaN	11	12	36	560	246	205	498	745	540	293	443	126	987	878	566	969	678	243	751	114	223	187	174	142	540	182	414	1054	746
56	Female	22	Los Angles CA	Midwest	Service	16	1	5	Economy	1989	Sedan	Black	1498.6	52.15419501	Married	37500	5.5	NaN	NaN	NaN	6	8	38	498	215	186	452	698	512	266	331	130	921	728	550	847	674	198	672	106	221	169	155	141	552	180	399	1002	725
57	Male	38	Los Angles CA	West	Management	18	3	8	Economy	1997	Non-sedan	Asian	1752.6	79.36507937	Married	150000	8	38	32	31	NaN	NaN	NaN	615	262	232	544	824	592	312	422	152	950	NaN	590	1026	749	261	805	125	255	207	191	163	588	202	379	994	847
58	Male	26	Los Angles CA	Northeast	White Collar	18	0	8	Luxury	1986	Sedan	White	1778	79.36507937	Single	52500	11	44	34	34	NaN	NaN	NaN	619	264	211	540	857	646	329	444	137	999	NaN	606	1032	809	249	800	123	284	211	210	146	544	190	372	989	874
59	Male	25	Los Angles CA	<undefined>	Management	16	0	8	Luxury	1995	Sedan	Asian	1676.4	73.92290249	Single	37500	8.5	42	36	28	NaN	NaN	NaN	532	246	205	499	785	580	294	442	141	1013	NaN	620	1052	749	214	717	110	258	200	191	150	546	186	376	1004	814
60	Female	48	Los Angles CA	Midwest	White Collar	12	1	0.5	Luxury	1980	Sedan	White	1714.5	79.36507937	Single	37500	9.5	NaN	NaN	NaN	12	12	36	616	252	201	521	809	608	320	401	142	984	867	614	976	798	254	794	123	253	198	186	150	560	191	423	1065	874
62	Male	25	Los Angles CA	West	Management	16	0	10	Luxury	1994	Sedan	White	1803.4	68.02721088	Single	37500	10.5	NaN	30	33	NaN	NaN	NaN	601	249	209	531	856	647	322	415	138	946	NaN	606	988	837	230	807	117	271	197	200	151	576	198	362	946	896
63	Male	38	Los Angles CA	Northeast	White Collar	16	2	8	Economy	1997	Sedan	White	1905	108.8435374	Married	52500	12	44	38	34	NaN	NaN	NaN	604	292	274	608	922	648	334	508	146	1223	NaN	676	1245	833	240	817	125	284	225	206	158	601	210	415	1128	929
64	Female	22	Los Angles CA	Northeast	White Collar	16	0	5	Luxury	1994	Sedan	Black	1600.2	54.42176871	Single	37500	7	NaN	NaN	NaN	6	4	32	532	225	188	492	775	587	304	385	139	872	735	558	867	732	200	721	107	228	178	183	154	562	194	360	934	778
65	Female	40	Los Angles CA	West	Management	16	1	8	Economy	1997	Sedan	White	1727.2	62.58503401		150000	8	NaN	NaN	NaN	11	10	34	550	239	185	516	804	619	331	382	132	941	754	630	890	865	194	754	112	244	184	192	145	544	189	361	942	896
67	Female	33	Los Angles CA	West	White Collar	16	0	0.5	Economy	1998	Sedan	White	1625.6	58.9569161	Single	37500	7	NaN	NaN	NaN	8	8	36	578	229	195	498	754	559	303	374	125	911	812	561	902	721	246	760	114	235	180	182	137	535	190	384	988	770
68	Male	41	Los Angles CA	Midwest	White Collar	16	2	2.5	Luxury	1981	Sedan	White	1905	104.30839	Married	70000	11	44	38	34	NaN	NaN	NaN	682	274	209	571	891	682	362	458	152	1133	NaN	676	1178	830	282	844	123	283	213	214	165	592	202	425	1112	949
69	Female	29	Los Angles CA	West	White Collar	16	1	5	Economy	1994	Sedan	Asian	1651	58.04988662	Married	70000	7.5	NaN	NaN	NaN	4	4	34	590	238	197	497	735	538	300	402	137	872	735	550	873	742	267	779	118	235	190	178	151	560	187	389	975	763
70	Female	36	Los Angles CA	West	White Collar	18	0	5	Economy	1998	Sedan	Asian	1676.4	64.85260771	Divorced/Widowed	37500	8	NaN	NaN	NaN	8	10	34	594	238	212	525	788	576	313	390	143	1000	853	553	986	735	252	762	109	240	191	186	141	549	192	375	952	796
71	Male	35	Los Angles CA	West	Management	16	2	2.5	Economy	1997	Non-sedan	White	1943.1	87.98185941	Married	150000	12	44	36	36	NaN	NaN	NaN	655	272	224	584	895	671	360	473	150	1012	NaN	625	1029	883	266	867	118	281	224	219	160	586	200	398	1040	993
72	Female	34	Los Angles CA	West	Service	16	0	5	Luxury	1991	<undefined>		1625.6	51.24716553	Single	NaN	6	NaN	NaN	NaN	4	4	NaN	548	210	201	491	762	561	290	334	140	785	685	584	798	772	229	761	123	232	170	180	151	545	181	364	953	807
73	Male	32	Los Angles CA	West	Management	18	0	5	Economy	1998	Sedan	Asian	1778	88.43537415	Married	150000	10.5	42	33	32	NaN	NaN	NaN	665	257	212	544	837	625	332	488	156	1085	NaN	603	1087	791	305	845	120	264	210	197	167	589	206	387	1026	891
74	Female	24	Los Angles CA	West	White Collar	16	0	2.5	Luxury	1994	Sedan	White	1625.6	54.42176871	Single	70000	6.5	NaN	NaN	NaN	4	4	34	570	222	182	494	752	570	312	353	127	838	693	560	812	754	246	758	113	233	174	170	142	545	188	365	930	778
75	Female	32	Los Angles CA	West	White Collar	16	0	5	Economy	1998	Sedan	White	1651	NaN	Single	37500	7	NaN	NaN	NaN	NaN	7	34	575	237	212	530	802	590	318	368	128	910	768	577	885	724	245	783	117	230	186	178	143	560	193	421	1035	735
76	Female	46	Los Angles CA	Northeast	Management	21	1	0.5	Economy	1998	Sedan	White	1530.35	63.49206349	Married	150000	6	NaN	NaN	NaN	8	10	36	523	226	207	497	752	545	290	389	126	990	798	565	928	702	207	736	109	224	184	171	144	546	187	453	1075	738
78	Female	48	Los Angles CA	Foreign	Management	16	1	5	Economy	1995	Non-sedan	White	1676.4	57.14285714	Married	150000	9	NaN	NaN	NaN	6	6	34	596	243	200	502	771	571	302	365	137	885	776	551	851	749	253	781	111	261	193	192	151	569	197	381	969	759
79	Male	28	Los Angles CA	Northeast	Management	18	0	8	Luxury	1994	Sedan	White	1778	77.09750567	Single	52500	9.5	42	32	30	NaN	NaN	NaN	611	266	215	539	837	622	324	409	137	995	NaN	598	991	779	253	802	118	258	199	195	155	578	201	386	1035	831
80	Male	36	Los Angles CA	West	Management	18	1	0.5	Economy	1996	Sedan	White	1828.8	86.16780045	Married	150000	10	40	34	32	NaN	NaN	NaN	651	272	215	540	831	616	325	437	139	973	NaN	626	1023	787	293	865	127	270	220	206	153	587	202	404	1089	875
81	Male	40	Los Angles CA	West	White Collar	16	2	2.5	Economy	1997	Non-sedan	White	1898.65	97.50566893	Married	70000	11	44	38	33	NaN	NaN	NaN	643	283	218	554	874	656	336	469	143	1079	NaN	641	1103	861	264	861	125	273	236	211	155	574	195	396	1059	958
82	Male	33	Los Angles CA	West	Management	16	4	2.5	Luxury	1994	Sedan	White	1828.8	136.0544218	Married	70000	11.5	46	46	32	NaN	NaN	NaN	676	284	217	575	894	677	358	529	148	1324	NaN	657	1285	795	306	858	131	279	227	209	157	587	207	464	1291	918
83	Female	48	Los Angles CA	South	White Collar	18	0	2.5	Economy	1997	Non-sedan	Black	1612.9	54.42176871	Married	70000	7	NaN	NaN	NaN	8	8	34	481	218	201	515	804	603	314	354	135	844	706	586	840	789	145	716	122	240	178	179	144	548	194	391	957	818
84	Female	50	Los Angles CA	Midwest	White Collar	NaN	2	2.5	Economy	1998	Sedan	White	1778	77.09750567	Divorced/Widowed	52500	9.5	NaN	NaN	NaN	14	14	40	613	246	201	511	795	594	310	390	128	1064	856	603	961	778	257	808	119	256	182	185	142	571	201	435	1097	845
85	Male	48	Los Angles CA	Midwest	Management	21	1	8	Luxury	1987	Sedan	White	1828.8	77.09750567	Married	90000	9.5	42	33	34	NaN	NaN	NaN	613	264	210	559	822	612	349	451	143	960	NaN	634	999	850	228	815	114	267	218	205	156	559	195	362	1004	913
86	Female	42	Los Angles CA	Midwest	White Collar	18	1	0.5	Luxury	1994	Sedan	White	1625.6	88.43537415	Married	150000	8	NaN	NaN	NaN	14	16	38	597	250	182	507	779	597	325	487	128	1102	920	631	1034	710	246	752	113	242	192	176	145	553	189	487	1210	805
87	Female	49	Los Angles CA	South	White Collar	16	0	0.5	Economy	1986	Sedan	White	1689.1	68.93424036	Married	90000	9	NaN	NaN	NaN	12	12	38	561	238	199	508	778	579	309	379	131	1009	825	598	975	762	213	767	110	252	182	182	145	550	190	433	1067	821
88	Male	44	Los Angles CA	West	Management	16	0	2.5	Economy	1997	Sedan	White	1727.2	71.6553288	Single	90000	7.5	38	33	29	NaN	NaN	NaN	603	258	208	515	801	593	307	389	138	981	NaN	579	988	756	257	797	124	249	197	187	150	545	190	358	968	834
89	Female	36	Los Angles CA	South	Management	16	0	2.5	Luxury	1994	Sedan	White	1676.4	52.15419501	Single	70000	6	NaN	NaN	NaN	6	6	36	572	221	181	483	757	576	302	342	126	881	728	572	844	808	245	735	111	230	172	172	143	560	199	359	895	878
90	Female	40	Los Angles CA	West	White Collar	18	0	5	Luxury	1997	Sedan	Asian	1625.6	54.42176871	Married	NaN	8.5	NaN	NaN	NaN	4	4	32	535	238	192	506	785	593	314	343	139	834	725	585	812	756	183	753	119	253	179	198	159	579	195	376	958	785
92	Female	49	Los Angles CA	West	Management	14	3	5	Luxury	NaN	Non-sedan	Black	1549.4	70.29478458	Married	150000	8	NaN	NaN	NaN	12	14	34	538	234	196	499	764	568	303	398	137	991	822	625	946	729	204	711	106	238	190	178	145	548	184	433	1103	790
93	Female	50	Los Angles CA	Foreign	White Collar	16	0	2.5	Luxury	1994	Sedan	White	1574.8	58.9569161	Married	52500	7	NaN	NaN	NaN	8	10	34	543	226	179	472	733	554	293	408	132	900	756	581	881	700	213	706	107	234	191	177	152	539	178	401	1019	NaN
94	Female	29	Los Angles CA	Midwest	White Collar	18	0	5	Economy	1997	Sedan	White	1600.2	74.82993197	Single	37500	6.5	NaN	NaN	NaN	10	10	34	576	240	216	507	758	542	291	392	140	1073	902	606	977	690	263	754	123	233	189	178	150	554	185	431	1129	767
95	Female	35	Los Angles CA	Midwest	White Collar	16	0	0.5	Economy	1991	Sedan	White	1511.3	52.15419501	Divorced/Widowed	37500	6	NaN	NaN	NaN	4	2	34	550	225	184	454	702	518	270	326	128	839	714	533	806	666	254	728	103	232	185	175	144	533	185	365	931	698
96	Female	40	Los Angles CA	South	Management	18	1	5	Economy	1997	Non-sedan	White	1676.4	68.02721088	Married	150000	8.5	NaN	NaN	NaN	10	10	36	573	250	202	496	783	581	294	362	132	939	792	615	888	771	235	760	111	240	194	184	148	550	188	404	1004	836
97	Female	23	Los Angles CA	Northeast	White Collar	16	0	2.5	Luxury	1994	Sedan	Black	1714.5	76.19047619	Single	37500	9	NaN	NaN	NaN	11	11	36	550	244	192	532	835	643	340	404	144	946	778	614	935	812	192	732	121	252	192	190	151	595	197	434	1097	862
98	Male	24	Los Angles CA	Foreign	White Collar	16	0	10	Economy	1997	Sedan	Asian	1727.2	65.75963719	Single	37500	8	38	31	30	NaN	NaN	NaN	583	239	195	490	772	577	295	397	145	862	NaN	596	890	761	250	795	118	253	192	190	161	555	185	358	978	850
99	Female	22	Los Angles CA	Foreign	Management	16	0	5	Luxury	1994	Sedan		1727.2	60.77097506	Single	37500	7	NaN	NaN	NaN	7	8	36	609	224	192	485	757	565	293	368	129	908	760	580	833	760	287	807	133	226	180	179	153	576	193	399	1016	806
100	Male	28	Los Angles CA	South	White Collar	18	0	8	Economy	1998	Sedan	White	1854.2	87.07482993	Single	70000	12	42	36	33	NaN	NaN	NaN	613	278	216	565	870	654	349	487	130	1092	NaN	640	1105	830	229	802	125	279	217	210	148	548	189	399	1070	912
103	Male	52	Los Angles CA	South		16	2	8	Economy	1994	Sedan	White	1905	114.739229	Married	NaN	11	48	42	32	NaN	NaN	NaN	655	268	216	554	877	661	338	514	150	1261	NaN	659	1242	835	278	829	126	271	220	204	156	602	211	419	1111	954
104	Female	32	Los Angles CA	Foreign	White Collar	16	2	5	Economy	1996	Sedan	White	1651	58.9569161	Married	70000	8.5	NaN	NaN	NaN	8	8	36	550	230	185	477	744	559	292	388	129	892	761	580	862	763	229	729	112	247	188	180	145	558	196	409	1003	803
105	Male	28	Los Angles CA	West	White Collar	16	0	2.5	Economy	1993	Non-sedan	White	1905	99.77324263	Married	70000	12	NaN	40	34	NaN	NaN	NaN	651	270	231	605	936	705	374	500	143	1163	NaN	679	1193	885	250	840	127	284	226	207	154	599	209	452	1159	990
106	Male	33	Los Angles CA	Northeast	Management	16	0	5	Luxury	1998	Sedan	Black	1828.8	87.07482993	Single	70000	10.5	44	35	34	NaN	NaN	NaN	627	275	228	568	892	664	340	450	138	1054	NaN	646	1061	840	237	813	121	284	207	207	145	563	197	375	1027	934
107	Male	32	Los Angles CA	West	Management	16	0	0.5	Luxury	1994	Sedan	Asian	1727.2	74.82993197	Married	52500	8	40	34	30	NaN	NaN	NaN	613	256	220	543	805	585	323	436	156	970	NaN	588	969	747	266	802	119	260	191	191	160	594	205	411	1068	832
108	Male	39	Los Angles CA	Northeast	Management	18	0	5	Economy	1997	Sedan	White	1828.8	83.90022676	Single	70000	12	42	34	34	NaN	NaN	NaN	595	270	217	551	872	655	334	421	143	999	NaN	628	1013	839	215	826	122	285	209	207	158	599	208	402	1063	942
112	Male	33	Los Angles CA	Foreign	Management	18	1	5	Economy	1998	Sedan	Asian	1676.4	80.72562358	Married	150000	8.5	42	33	31	NaN	NaN	NaN	561	252	217	527	815	598	310	476	157	1017	NaN	564	1043	725	225	761	121	255	208	200	163	567	193	357	1017	778
113	Female	43	Los Angles CA	South	White Collar	16	0	0.5	Economy	1998	Non-sedan	White	1828.8	136.0544218	Single	90000	11	NaN	NaN	NaN	22	20	40	636	275	234	569	865	631	335	494	134	1230	1041	688	1124	792	285	845	122	268	211	193	149	570	194	595	1482	956
114	Female	37	Los Angles CA	West	White Collar	18	2	2.5	Economy	1995	Sedan	White	1663.7	65.75963719	Married	150000	7.5	NaN	NaN	NaN	10	10	36	577	241	189	502	759	570	313	370	135	936	805	597	874	735	249	764	113	241	181	172	142	550	189	454	1075	767
115	Female	39	Los Angles CA	West	Service	12	2	8	Economy	1996	Sedan	White	1625.6	53.51473923	Married	90000	8	NaN	NaN	NaN	NaN	6	34	544	232	197	497	775	578	300	373	132	860	745	582	868	764	214	734	121	238	171	185	144	550	188	382	965	779
116	Female	53	Los Angles CA	Midwest	Management	16	0	8	Luxury	1998	Sedan	White	1651	52.15419501	Divorced/Widowed	70000	8.5	NaN	NaN	NaN	4	4	34	568	230	198	495	758	560	297	325	129	864	698	550	830	749	251	795	118	239	184	185	143	536	182	400	982	757
117	Male	41	Los Angles CA	West	White Collar	18	0	8	Economy	1981	Non-sedan	White	1803.4	76.19047619	Married	90000	10	42	32	30	NaN	NaN	NaN	620	258	220	543	831	611	323	443	139	972	NaN	596	1011	796	269	819	135	270	220	211	161	597	207	366	962	872
118	Female	27	Los Angles CA	Northeast	Management	21	0	10	Luxury	1997	Sedan	White	1651	72.56235828	Single	70000	7.5	NaN	NaN	NaN	10	13	34	543	242	196	491	756	560	295	398	128	912	769	615	846	732	215	729	111	237	188	177	142	539	184	463	1161	750
119	Female	32	Los Angles CA	Foreign	White Collar	16	0	2.5	Economy	1998	Sedan	Asian	1524	49.88662132	Single	37500	6	NaN	NaN	NaN	4	4	34	545	225	184	472	728	544	288	340	137	819	704	519	804	678	223	709	111	224	182	165	152	523	170	366	919	737
121	Female	49	Los Angles CA	West	White Collar	12	3	2.5	Economy	1992	Sedan	White	1651	61.2244898	Single	52500	8	NaN	NaN	NaN	10	10	34	560	230	195	486	747	552	291	376	134	922	799	579	946	759	244	758	116	244	191	177	149	546	187	376	997	807
122	Male	30	Los Angles CA	West	White Collar	16	1	2.5	Economy	1998	Non-sedan	White	1879.6	136.0544218	Married	150000	10.5	NaN	46	33	NaN	NaN	NaN	659	269	225	577	898	673	352	504	148	1314	NaN	698	1281	779	287	846	129	263	209	194	153	579	201	471	1385	961
123	Male	50	Los Angles CA	Foreign	Management	18	1	5	Luxury	1997	Non-sedan	White	1879.6	90.70294785	Married	70000	11.5	42	36	34	NaN	NaN	NaN	638	270	201	547	886	685	346	447	148	1079	NaN	651	1075	873	254	833	127	296	218	220	156	600	214	383	1035	964
125	Female	29	Los Angles CA	Midwest	White Collar	16	0	2.5	Luxury	1994	Sedan	White	1625.6	74.82993197	Single	37500	8	NaN	NaN	NaN	14	14	36	539	237	201	512	783	582	311	390	137	1089	849	629	1001	745	200	723	121	246	184	184	149	571	192	463	1173	800
126	Male	25	Los Angles CA	West	Service	16	0	10	Economy	1992	Non-sedan	Black	1778	83.90022676	Married	52500	10	NaN	32	NaN	NaN	NaN	NaN	595	267	215	552	856	641	337	452	141	996	NaN	656	1015	832	222	790	125	262	204	201	155	566	196	368	1060	892
127	Female	49	Los Angles CA	West	White Collar	21	4	5	Luxury	1997	Sedan	White	1651	75.28344671	Married	150000	9.5	NaN	NaN	NaN	10	14	36	562	252	188	507	780	592	319	400	135	931	794	627	903	770	223	779	113	257	190	195	152	568	195	452	1136	838
128	Male	44	Los Angles CA	South	White Collar	12	2	5	Economy	1998	Non-sedan	White	1917.7	90.70294785	Married	150000	12	46	38	32	NaN	NaN	NaN	656	264	237	594	934	697	357	469	136	1084	NaN	651	1078	849	251	875	127	278	228	208	156	595	213	400	1052	925
129	Male	42	Los Angles CA	West	Blue Collar	12	2	0.5	Economy	1998	Non-sedan	White	1727.2	92.97052154	Married	70000	9.5	40	38	30	NaN	NaN	NaN	592	272	228	547	836	608	319	435	144	1086	NaN	628	1065	755	235	792	125	266	217	197	157	585	203	408	1119	853
130	Male	54	Los Angles CA	Midwest	Management	21	2	10	Economy	1998	Sedan	White	1701.8	64.39909297	Divorced/Widowed	150000	9.5	38	32	32	NaN	NaN	NaN	626	249	211	539	843	632	328	388	146	939	NaN	579	960	755	261	794	116	271	202	196	166	558	189	342	923	852
131	Male	56	Los Angles CA	Northeast	Management	18	2	5	Economy	1998	Non-sedan	White	1854.2	94.33106576	Married	150000	11	46	38	32	NaN	NaN	NaN	602	280	224	576	897	673	352	482	145	1123	NaN	658	1116	843	228	824	127	278	221	217	161	596	208	402	1099	925
132	Male	40	Los Angles CA	West	White Collar	16	2	2.5	Luxury	1994	Sedan	Hispanic	1714.5	73.46938776	Married	90000	8	40	32	31	NaN	NaN	NaN	552	257	225	546	818	593	321	422	138	1031	NaN	591	1013	765	197	785	125	265	202	204	151	579	205	381	998	832
133	Male	49	Los Angles CA	Midwest	White Collar	24	3	10	Luxury	1994	Sedan	White	1778	83.90022676	Married	150000	10	44	34	31	NaN	NaN	NaN	631	259	225	571	868	643	346	461	145	1062	NaN	601	1079	769	261	822	126	270	222	190	164	588	198	387	1057	865
134	Female	30	Los Angles CA	West	White Collar	16	0	8	Economy	1998	Non-sedan		1676.4	61.2244898	Married	150000	7	NaN	NaN	NaN	8	8	34	572	219	199	510	782	583	311	402	140	925	781	581	908	762	231	751	116	241	181	180	148	540	181	403	999	814
135	Male	37	Los Angles CA	West	Blue Collar	18	2	2.5	Economy	NaN	Non-sedan	White	1803.4	77.09750567	Married	90000	10	NaN	32	31	NaN	NaN	NaN	635	279	205	545	827	622	340	481	137	968	NaN	602	1000	779	258	842	121	274	225	208	157	587	206	357	997	854
136	Female	49	Los Angles CA	West	White Collar	14	2	0.5	Economy	1997	Sedan	White	1651	53.51473923	Married	52500	8.5	NaN	NaN	NaN	8	8	34	589	237	186	497	769	583	311	330	134	827	735	541	829	745	258	775	112	240	192	187	146	532	181	375	955	781
137	Male	35	Los Angles CA	<undefined>	White Collar	16	0	5	Economy	1998	Sedan	White	1803.4	82.53968254	Single	37500	9	40	33	32	NaN	NaN	NaN	635	278	201	540	823	622	339	424	151	972	NaN	616	998	795	269	830	124	274	197	197	165	567	186	386	1046	877
138	Male	26	Los Angles CA	Midwest	Management	16	0	5	Luxury	1994	Sedan	White	1905	98.86621315	Single	37500	11	42	36	34	NaN	NaN	NaN	653	267	215	582	911	696	367	490	147	1039	NaN	649	1088	878	266	882	124	272	216	216	158	572	201	405	1111	935
139	Male	23	Los Angles CA	Midwest	White Collar	16	0	5	Luxury	1997	Sedan	White	1803.4	83.90022676	Single	37500	9.5	42	36	31	NaN	NaN	NaN	607	249	227	571	871	644	344	469	135	1058	NaN	621	1086	768	237	805	115	263	218	205	148	576	206	396	1103	840
140	Male	23	Los Angles CA	West	White Collar	16	0	8	Economy	1991	Sedan	White	1879.6	89.79591837	Single	150000	12	44	34	34	NaN	NaN	NaN	656	281	237	591	893	656	354	495	144	1052	NaN	616	1107	842	274	887	125	277	218	211	160	585	199	361	1009	886
142	Male	46	Los Angles CA	Northeast	Management	21	3	10	Economy	1997	Non-sedan	White	1778	74.82993197	Married	70000	11.5	38	32	32	NaN	NaN	NaN	611	269	226	538	853	627	312	407	135	951	NaN	609	949	827	252	820	116	282	213	208	145	555	200	372	1015	853
143	Female	29	Los Angles CA	Midwest	White Collar	16	0	5	Economy	1998	Sedan	White	1574.8	52.15419501	Single	37500	6.5	NaN	NaN	NaN	4	4	34	542	230	189	475	722	533	286	323	127	841	720	556	815	719	240	730	110	219	172	166	142	525	177	376	939	745
144	Male	27	Los Angles CA	South	Management	16	0	2.5	Luxury	1994	Sedan	White	1778	74.82993197	Married	90000	10.5	42	32	32	NaN	NaN	NaN	590	260	227	551	841	614	324	492	141	963	NaN	582	1006	782	250	805	126	270	207	199	158	582	202	362	995	840
145	Male	30	Los Angles CA	South	Management	16	0	2.5	Luxury	1994	Sedan	White	1752.6	62.13151927	Single	NaN	8	30	31	30	NaN	NaN	NaN	603	238	206	522	822	616	316	368	134	876	NaN	604	899	802	246	810	114	248	198	187	145	560	199	341	955	902
146	Male	47	Los Angles CA	Northeast	Management	18	2	8	Economy	1985	Sedan	White	1828.8	70.29478458	Married	90000	10.5	38	31	33	NaN	NaN	NaN	621	272	205	535	826	621	330	423	136	885	NaN	610	900	834	255	836	113	273	217	203	147	553	194	366	957	886
147	Male	32	Los Angles CA	Northeast	Management	16	0	2.5	Economy	1998	Sedan	White	1803.4	89.79591837	Married	70000	12	44	36	32	NaN	NaN	NaN	617	267	198	555	875	677	357	456	145	1086	NaN	640	1082	830	243	789	116	285	208	202	153	578	202	404	1084	892
148	Male	38	Los Angles CA	West	White Collar	14	0	5	Luxury	1995	Sedan	White	1701.8	74.82993197	Married	70000	8	38	32	32	NaN	NaN	NaN	614	261	222	541	831	609	319	448	144	1016	NaN	586	1042	772	266	836	121	255	201	197	159	577	202	368	1000	843
149	Male	36	Los Angles CA	Midwest	Management	16	0	8	Luxury	1994	Sedan	White	1828.8	92.06349206	Single	52500	10.5	44	33	33	NaN	NaN	NaN	631	259	230	578	891	661	348	485	142	1096	NaN	617	1117	808	258	837	134	262	211	199	163	595	206	380	1070	867
150	Male	33	Los Angles CA	Midwest	Management	16	0	2.5	Luxury	1994	Sedan	White	1803.4	82.53968254	Married	NaN	11	42	34	32	NaN	NaN	NaN	587	280	192	534	836	644	342	426	143	1006	NaN	626	1017	830	222	797	121	282	211	203	157	568	190	383	1032	888
151	Male	58	Los Angles CA	Midwest	Management	14	3	0.5	Economy	1998	Non-sedan	White	1778	83.90022676	Married	150000	10.5	44	36	31	NaN	NaN	NaN	583	278	202	530	831	629	328	449	144	1081	NaN	610	1082	811	212	759	120	285	223	208	151	561	198	368	1004	880
152	Male	27	Los Angles CA	Northeast	Blue Collar	18	0	5	Economy	1971	Sedan	White	1524	77.09750567	Single	150000	10	40	32	30	NaN	NaN	NaN	639	268	210	529	815	605	319	456	138	932	NaN	583	966	764	289	834	124	264	210	200	154	584	207	367	983	829
154	Male	28	Los Angles CA	West	White Collar	16	0	8	Economy	1994	Sedan	White	1765.3	69.3877551	Married	70000	10	40	31	31	NaN	NaN	NaN	605	260	199	535	824	625	336	409	139	900	NaN	599	920	800	247	800	122	267	214	196	151	556	196	351	985	856
156	Male	33	Los Angles CA	South	Blue Collar	21	2	2.5	Luxury	1995	Sedan	White	1803.4	115.6462585	Married	70000	11	44	42	31	NaN	NaN	NaN	668	305	228	560	782	554	332	506	158	1146	NaN	637	1135	723	315	864	123	277	221	177	157	602	212	428	1165	844
157	Male	47	Los Angles CA	West	White Collar	18	2	8	Luxury	1998	Non-sedan	White	1879.6	106.5759637	Married	150000	10	46	38	30	NaN	NaN	NaN	652	277	220	549	868	648	329	460	142	1134	NaN	655	1126	811	280	870	123	271	223	212	152	597	205	435	1165	905
158	Female	39	Los Angles CA	West	White Collar	12	2	8	Economy	1998	Non-sedan	White	1676.4	56.6893424	Married	37500	7	NaN	NaN	NaN	8	5	36	587	225	189	515	784	595	326	374	127	880	768	561	876	756	233	785	114	234	178	172	148	549	190	410	1006	757
159	Male	26	Los Angles CA	Foreign	White Collar	16	NaN	8	<undefined>	1992	Sedan	White	1676.4	71.6553288	Single	150000	9	38	32	30	NaN	NaN	NaN	599	248	211	535	815	604	324	429	146	1022	NaN	564	1038	712	259	798	118	251	194	192	152	588	203	385	1061	768
160	Female	26	Los Angles CA	West	White Collar	16	0	2.5	Economy	1998	Sedan	Asian	1549.4	49.88662132	Married	90000	5	NaN	NaN	NaN	4	4	34	532	208	179	470	725	546	291	350	130	789	687	529	812	694	220	732	104	221	167	171	143	520	178	393	967	734
161	Female	30	Los Angles CA	Northeast	Management	16	0	8	Luxury	1998	Sedan	White	1574.8	55.78231293	Divorced/Widowed	70000	7	NaN	NaN	NaN	8	8	36	550	221	195	478	723	528	283	358	134	922	775	560	861	744	232	713	113	233	180	172	146	530	180	379	974	763
163	Female	37	Los Angles CA	West	White Collar	12	0	5	Economy	1992	Sedan		1574.8	59.86394558	Single	90000	6.5	NaN	NaN	NaN	6	6	34	552	216	198	482	719	521	284	354	136	909	744	532	891	706	251	755	115	230	180	170	148	538	180	424	1038	720
164	Male	52	Los Angles CA	West	White Collar	16	2	5	Luxury	1996	Sedan	White	1905	111.5646259	Married	70000	13.5	46	38	32	NaN	NaN	NaN	648	283	215	599	910	695	384	529	159	1183	NaN	667	1142	847	245	822	128	306	231	226	164	597	208	414	1144	930
165	Male	41	Los Angles CA	Northeast	Management	18	0	5	Economy	1995	Non-sedan	White	1752.6	72.56235828	Married	90000	10	40	34	31	NaN	NaN	NaN	610	248	192	507	810	618	315	426	138	994	NaN	570	1012	784	253	801	125	258	203	197	146	580	208	377	994	875
166	Female	44	Los Angles CA	West	Management	21	0	0.5	Economy	1997	Sedan	White	1727.2	68.02721088	Married	150000	8.5	NaN	NaN	NaN	10	10	36	568	250	200	515	782	582	315	364	135	924	790	636	890	798	213	759	121	259	186	183	151	584	199	440	1078	838
167	Male	20	Los Angles CA	West	White Collar	12	0	2.5	Economy	1998	Sedan	White	1803.4	63.49206349	Single	25000	9.5	34	34	30	NaN	NaN	NaN	569	253	205	548	849	644	343	396	137	906	NaN	606	929	804	191	780	117	258	197	192	152	565	198	367	973	874
168	Male	50	Los Angles CA	Midwest	Blue Collar	14	0	0.5	Luxury	1987	Sedan	White	1803.4	102.0408163	Married	52500	10.5	NaN	38	30	NaN	NaN	NaN	656	273	233	576	867	634	343	482	155	1136	NaN	621	1127	740	291	837	118	274	218	205	166	627	219	405	1065	897
169	Male	40	Los Angles CA	West	Management	16	1	10	Economy	1997	Non-sedan	Asian	1727.2	87.07482993	Married	150000	11.5	44	34	30	NaN	NaN	NaN	613	259	210	535	848	638	325	471	155	1074	NaN	586	1088	768	250	796	143	267	218	217	161	560	193	383	1048	827
170	Male	39	Los Angles CA	West	Management	21	3	5	Luxury	1994	Sedan	White	1727.2	70.29478458	Married	150000	8	40	32	33	NaN	NaN	NaN	576	243	192	506	797	605	314	409	144	953	NaN	609	960	791	235	784	116	257	186	186	156	550	184	356	1024	858
171	Male	28	Los Angles CA	West	White Collar	16	0	10	Economy	1991	Sedan	Asian	2108.2	106.122449	Single	52500	14	46	38	38	NaN	NaN	NaN	727	294	233	614	955	722	381	483	151	1007	NaN	711	1034	952	303	995	142	301	223	226	156	592	204	412	1097	1017
172	Male	44	Los Angles CA	Northeast	Management	21	0	5	Economy	1997	Sedan	White	1739.9	84.80725624	Single	90000	10	42	34	30	NaN	NaN	NaN	584	264	215	520	817	602	305	433	137	1081	NaN	603	1077	753	242	773	133	269	203	192	151	566	196	380	1040	809
173	Male	36	Los Angles CA	Midwest	White Collar	18	0	2.5	<undefined>	1984	Sedan	White	1765.3	95.23809524	Married	150000	8.5	42	36	30	NaN	NaN	NaN	655	258	215	547	825	610	332	491	148	1068	NaN	612	1080	746	298	835	113	245	215	197	161	600	202	398	1110	853
174	Female	38	Los Angles CA	West	Management	21	0	8	Luxury	1995	Sedan	White	1651	79.36507937	Married	150000	8.5	NaN	NaN	NaN	12	12	34	601	244	198	500	772	574	302	433	138	1046	863	597	996	747	270	782	110	251	193	187	149	550	188	457	1146	792
175	Female	25	Los Angles CA	West	White Collar	16	0	8	Luxury	1994	Sedan	White	1524	53.51473923	Single	37500	6.5	NaN	NaN	NaN	6	6	34	542	228	213	470	705	492	257	347	138	913	756	522	875	672	264	714	106	232	186	174	152	548	185	386	985	712
176	Female	49	Los Angles CA	West	White Collar	16	4	2.5	Economy	1997	Sedan		1651	79.36507937	Divorced/Widowed	37500	8.5	NaN	NaN	NaN	16	16	38	602	255	212	501	755	543	289	484	149	1112	970	580	1078	690	284	778	121	250	195	183	150	583	193	491	1165	757
177	Male	19	Los Angles CA	West		12	0	10	Economy	1996	Non-sedan	Black	1600.2	56.6893424	Single	NaN	8	NaN	32	32	NaN	NaN	NaN	513	236	202	487	777	575	285	394	129	861	NaN	544	910	700	198	719	113	248	186	194	145	525	184	317	909	748
178	Male	50	Los Angles CA	Foreign	White Collar	16	3	0.5	Economy	1998	Sedan	White	1828.8	86.16780045	Divorced/Widowed	70000	10	44	33	32	NaN	NaN	NaN	646	256	204	531	852	648	327	455	145	1070	NaN	622	1086	824	275	836	121	269	209	199	158	585	203	402	1030	940
179	Male	46	Los Angles CA	South	White Collar	16	2	5	Economy	1998	Non-sedan	White	1905	90.70294785	Married	150000	11	42	34	34	NaN	NaN	NaN	635	277	229	572	880	651	343	475	145	1056	NaN	619	1078	850	259	863	122	271	218	220	158	595	205	366	1021	935
180	Male	41	Los Angles CA	Foreign	White Collar	16	2	2.5	Luxury	1990	Sedan	Asian	1651	63.49206349	Married	150000	7.5	NaN	32	28	NaN	NaN	NaN	557	242	216	521	787	571	305	408	146	885	NaN	535	923	696	221	760	112	240	194	185	158	552	183	325	906	773
182	Female	37	Los Angles CA	West	Management	18	0	2.5	Economy	1998	Sedan	White	1600.2	52.15419501	Single	70000	6	NaN	NaN	NaN	4	5	32	581	208	178	471	722	544	293	342	126	835	720	556	845	738	262	756	110	225	179	173	150	550	185	398	985	780
183	Female	31	Los Angles CA	West	White Collar	14	0	8	Economy	1997	Sedan	Asian	1676.4	59.86394558	Divorced/Widowed	37500	9	NaN	NaN	NaN	4	4	34	588	248	196	493	762	566	297	366	131	880	715	568	840	772	255	781	112	246	186	185	145	534	185	388	959	780
184	Male	49	Los Angles CA	West	Blue Collar	21	2	10	Economy	1998	Sedan	White	1600.2	70.29478458	Married	52500	6	42	36	28	NaN	NaN	NaN	576	224	178	476	753	575	298	440	141	986	NaN	559	991	695	241	735	118	229	195	174	147	553	192	353	954	777
185	Female	32	Los Angles CA	Northeast	Service	18	0	2.5	Economy	1998	Sedan	Asian	1701.8	58.9569161	Married	150000	7.5	NaN	NaN	NaN	6	6	36	607	227	202	508	790	588	306	345	140	812	725	579	817	773	264	792	120	236	180	181	147	561	195	412	991	816
186	Male	32	Los Angles CA	Northeast	White Collar	12	2	0.5	Economy	1998	Sedan	White	1739.9	74.82993197	Married	52500	11	40	32	33	NaN	NaN	NaN	563	276	218	543	839	621	325	407	144	912	NaN	610	948	794	210	778	117	273	216	203	148	563	198	377	1021	881
187	Male	57	Los Angles CA	Northeast	White Collar	12	0	2.5	Economy	1988	Sedan	White	1676.4	89.34240363	Married	70000	8.5	NaN	36	28	NaN	NaN	NaN	609	260	214	524	805	591	310	470	146	1149	NaN	562	1159	707	272	801	115	253	213	192	163	590	206	366	1009	808
188	Male	41	Los Angles CA	West	Management	12	4	2.5	Economy	1998	Sedan	White	1778	90.70294785	Married	150000	10	42	40	31	NaN	NaN	NaN	600	271	209	537	820	611	328	471	150	1093	NaN	614	1080	780	240	785	122	263	212	195	163	592	201	408	1045	871
189	Female	26	Los Angles CA	West	White Collar	16	0	5	Economy	1994	Sedan	White	1676.4	61.2244898	Single	52500	9	NaN	NaN	NaN	8	8	34	596	237	200	509	769	569	309	346	139	905	726	593	845	769	248	797	124	254	182	192	155	568	195	399	996	792
190	Male	35	Los Angles CA	West	White Collar	16	0	0.5	Economy	1993	Non-sedan	White	1752.6	79.36507937	Married	NaN	9	NaN	34	30	NaN	NaN	NaN	599	260	205	511	807	602	306	397	148	970	NaN	593	961	762	254	781	118	257	201	191	156	582	203	389	1057	792
192	Female	28	Los Angles CA	West	White Collar	14	1	2.5	Luxury	1994	Sedan	White	1651	63.49206349	Divorced/Widowed	37500	9	NaN	NaN	NaN	10	9	36	576	247	199	505	756	557	306	402	136	1008	838	576	939	749	245	753	107	247	180	168	149	559	190	398	1020	788
193	Male	45	Los Angles CA	South	Service	12	4	8	Economy	1970	Non-sedan	White	1752.6	74.37641723	Married	52500	9	36	34	30	NaN	NaN	NaN	569	266	197	528	813	616	331	418	144	997	NaN	594	1011	763	220	774	125	268	210	201	155	589	205	362	970	843
195	Female	58	Los Angles CA	Foreign	White Collar	12	1	5	Economy	1997	Sedan	Asian	1524	46.2585034	Married	52500	5	NaN	NaN	NaN	4	4	32	526	212	210	495	724	514	285	346	132	795	700	517	803	656	215	721	114	219	169	170	150	534	174	360	892	685
196	Male	38	Los Angles CA	South	White Collar	12	0	2.5	Luxury	1995	Sedan	Black	1905	122.4489796	Single	52500	12.5	48	42	32	NaN	NaN	NaN	630	284	207	575	912	705	368	525	146	1236	NaN	712	1211	835	240	806	123	291	219	228	155	595	207	488	1305	979
197	Male	35	Los Angles CA	West	White Collar	16	3	8	Economy	1987	Non-sedan	White	1727.2	77.09750567	Married	37500	9.5	42	32	NaN	NaN	NaN	NaN	594	258	238	547	807	569	309	456	144	1038	NaN	568	1068	751	267	793	125	259	215	191	157	591	204	374	983	821
198	Male	33	Los Angles CA	Northeast	Management	18	0	5	Luxury	1997	Sedan	White	1727.2	79.36507937	Married	90000	9	42	34	30	NaN	NaN	NaN	618	256	198	520	806	608	322	418	144	963	NaN	600	984	757	262	824	124	264	196	187	154	596	209	391	1053	869
199	Male	36	Los Angles CA	West	White Collar	16	2	5	Economy	1996	Sedan	White	1854.2	106.5759637	Married	70000	13	46	38	34	NaN	NaN	NaN	595	283	216	560	885	669	344	486	141	1165	NaN	675	1204	873	217	808	128	289	219	206	153	590	211	411	1125	962
201	Male	33	Los Angles CA	West	White Collar	18	1	2.5	Economy	1985	Sedan	White	1778	100.6802721	Married	90000	10.5	44	36	30	NaN	NaN	NaN	591	282	222	555	845	623	333	455	152	1152	NaN	612	1152	783	239	803	129	263	215	199	163	622	218	423	1142	866
203	Female	39	Los Angles CA	Midwest	Management	18	2	2.5	Economy	1998	Non-sedan	White	1574.8	52.15419501	Married	150000	5.5	NaN	NaN	NaN	8	10	34	532	212	186	476	732	546	290	338	131	827	690	549	825	725	222	738	112	220	185	175	151	564	194	400	955	777
204	Male	58	Los Angles CA	Midwest	Management	18	3	2.5	Luxury	1997	Non-sedan	White	1879.6	77.09750567	Married	150000	11	40	33	34	NaN	NaN	NaN	606	277	220	572	883	663	352	402	143	927	NaN	651	920	884	220	817	130	274	211	208	161	592	208	379	1008	943
205	Male	54	Los Angles CA	West	Management	16	3	8	Luxury	1998	Sedan	White	1778	90.70294785	Married	150000	9.5	42	36	30	NaN	NaN	NaN	624	262	207	533	843	636	326	492	144	1088	NaN	608	1092	801	260	815	118	264	223	198	164	576	193	372	1046	901
206	Male	33	Los Angles CA	West	White Collar	18	0	5	Economy	1990	Non-sedan	White	1828.8	83.90022676	Single	70000	11	42	32	33	NaN	NaN	NaN	601	277	215	550	871	656	335	419	137	1004	NaN	625	1073	817	244	817	125	278	224	202	151	596	208	381	1033	846
207	Male	33	Los Angles CA	Foreign	White Collar	21	1	5	Economy	1997	Sedan	Asian	1676.4	56.6893424	Married	90000	8.5	30	30	29	NaN	NaN	NaN	579	238	201	492	794	593	291	387	134	843	NaN	537	886	731	254	767	114	256	209	193	155	554	186	333	906	793
208	Female	28	Los Angles CA	Northeast	White Collar	12	0	8	Economy	1998	Sedan		1473.2	47.61904762	Single	25000	6	NaN	NaN	NaN	6	2	34	495	220	178	451	689	511	273	330	128	854	722	508	848	654	197	675	108	220	189	163	139	533	187	357	916	684
209	Male	41	Los Angles CA	Foreign	Management	18	2	5	Luxury	1995	Sedan	Asian	1701.8	79.36507937	Married	90000	10	42	36	29	NaN	NaN	NaN	594	261	202	521	803	601	319	452	163	985	NaN	559	1015	688	249	776	115	250	211	187	175	582	188	380	1032	803
210	Female	33	Los Angles CA	West	Management	16	0	2.5	Luxury	1998	Non-sedan	White	1676.4	65.75963719	Married	150000	9	NaN	NaN	NaN	8	8	36	595	238	202	508	772	570	306	382	126	887	772	607	884	761	261	775	102	245	176	186	144	537	189	402	1046	818
211	Male	25	Los Angles CA	Northeast	White Collar	16	0	5	Economy	1997	Non-sedan	Hispanic	1778	80.72562358	Single	37500	10	40	33	33	NaN	NaN	NaN	598	257	202	541	844	642	339	454	135	981	NaN	607	1039	800	233	793	117	270	216	213	150	561	195	376	1025	894
212	Male	37	Los Angles CA	West	White Collar	14	1	2.5	Economy	1982	Sedan	White	1879.6	86.16780045	Married	NaN	11.5	48	34	32	NaN	NaN	NaN	626	282	226	572	896	670	346	431	152	998	NaN	635	1039	845	247	851	125	280	224	207	166	594	199	390	1054	908
213	Female	34	Los Angles CA	West	White Collar	14	NaN	8	Economy	1997	Non-sedan	Black	1625.6	81.63265306	Divorced/Widowed	37500	8	NaN	NaN	NaN	13	NaN	38	579	252	198	512	800	602	314	431	139	1009	855	621	984	737	245	745	121	250	197	194	147	572	192	468	1231	798
214	Female	23	Los Angles CA	Foreign	White Collar	16	0	5	Economy	1996	Sedan	Asian	1638.3	53.96825397	Single	37500	6.5	NaN	NaN	NaN	4	4	34	564	222	196	495	745	549	299	358	132	885	734	546	832	736	247	735	111	230	158	184	148	533	180	387	970	767
215	Male	23	Los Angles CA	West	White Collar	16	0	2.5	Luxury	1997	Sedan	White	1816.1	94.7845805	Single	37500	12	48	38	31	NaN	NaN	NaN	620	282	205	555	865	660	350	465	146	1089	NaN	616	1108	785	258	821	123	286	207	207	155	572	195	399	1110	888
216	Female	43	Los Angles CA	Midwest	White Collar	12	0	0.5	Economy	1990	Sedan	White	1625.6	58.9569161	Divorced/Widowed	37500	7.5	NaN	NaN	NaN	8	6	NaN	560	220	217	519	791	574	302	345	132	902	805	575	870	763	228	751	115	231	182	180	146	565	201	408	1026	796
217	Male	33	Los Angles CA	West	White Collar	16	3	5	Economy	1998	Sedan	White	1879.6	111.1111111	Married	70000	12	46	38	33	NaN	NaN	NaN	690	296	242	592	905	663	350	528	145	1227	NaN	634	1259	805	320	910	115	284	232	210	155	590	204	422	1182	894
218	Male	26	Los Angles CA	Foreign	Management	21	0	8	Luxury	1995	Sedan	White	1727.2	72.56235828	Single	90000	8.5	38	31	29	NaN	NaN	NaN	578	251	211	525	823	612	314	407	138	947	NaN	560	968	732	236	784	116	252	210	191	152	570	195	359	1005	785
219	Female	36	Los Angles CA	Northeast	White Collar	12	0	2.5	Economy	1993	Sedan	White	1752.6	68.02721088	Married	90000	9	NaN	NaN	NaN	8	10	34	560	251	201	499	785	584	298	355	119	914	773	613	872	832	222	790	121	257	185	187	140	542	190	446	1097	851
220	Male	31	Los Angles CA	Foreign	Management	16	0	5	Luxury	1998	Non-sedan	White	1778	107.9365079	Single	70000	10.5	46	40	30	NaN	NaN	NaN	645	275	172	524	812	640	352	545	149	1289	NaN	629	1274	799	301	817	138	262	210	207	153	569	197	428	1122	902
222	Female	28	Los Angles CA	West	White Collar	14	0	8	Economy	1997	Sedan	White	1778	65.75963719	Single	150000	9	NaN	NaN	NaN	12	7	34	590	232	198	530	796	598	332	402	129	972	802	596	930	810	234	787	114	242	185	183	143	572	202	379	993	844
223	Male	28	Los Angles CA	Midwest	Management	18	0	10	Luxury	1995	Sedan	White	1778	77.09750567	Single	70000	10	42	33	32	NaN	NaN	NaN	599	252	222	543	834	612	321	433	136	993	NaN	621	1045	803	255	804	123	259	201	190	152	564	192	377	1034	870
224	Female	27	Los Angles CA	West	Blue Collar	16	0	5	Economy	1994	Sedan	White	1676.4	55.32879819	Married	37500	7.5	NaN	NaN	NaN	6	7	34	607	231	191	484	730	539	293	345	127	878	757	575	856	750	273	776	109	244	185	183	144	548	187	404	989	776
225	Female	35	Los Angles CA	West	White Collar	14	3	0.5	Luxury	1994	Sedan	Hispanic	1524	58.50340136	Married	70000	6	NaN	NaN	NaN	7	8	36	573	217	192	505	757	565	313	390	130	981	834	542	937	695	242	740	112	228	184	176	141	530	180	370	943	755
226	Female	43	Los Angles CA	West	White Collar	16	0	0.5	Economy	1988	Sedan	White	1600.2	86.16780045	Married	NaN	8	NaN	NaN	NaN	16	16	38	586	241	196	507	775	579	311	470	131	1173	979	578	1070	708	259	767	105	242	189	174	154	562	190	397	1106	831
227	Male	38	Los Angles CA	Midwest	White Collar	16	4	8	Economy	1995	Non-sedan	White	1778	74.82993197	Married	70000	9.5	40	32	32	NaN	NaN	NaN	588	267	217	530	818	601	313	424	136	960	NaN	584	995	764	244	820	120	272	210	196	155	566	195	356	984	835
228	Male	24	Los Angles CA	South	White Collar	16	0	5	Luxury	1994	Sedan	White	1879.6	69.3877551	Single	37500	10.5	NaN	34	NaN	NaN	NaN	NaN	628	250	206	555	866	660	349	402	148	940	NaN	615	984	842	246	845	125	276	189	214	157	584	201	355	965	913
229	Male	24	Los Angles CA	West	Service	16	0	10	Economy	1997	Non-sedan	White	1778	81.63265306	Single	37500	9.5	42	33	34	NaN	NaN	NaN	605	267	232	578	883	651	346	465	137	1056	NaN	604	1124	807	231	808	118	263	210	202	153	578	204	363	1020	893
231	Female	27	Los Angles CA	West	White Collar	18	0	2.5	Luxury	1997	Sedan	Asian	1574.8	61.2244898	Single	37500	7	NaN	NaN	NaN	7	7	32	581	230	204	490	752	548	286	382	138	909	787	549	917	714	265	742	115	233	180	171	149	563	192	412	1021	742
232	Male	34	Los Angles CA	Foreign	Management	18	0	5	Economy	1997	Non-sedan	Black	1727.2	71.20181406	Single	70000	9	40	31	32	NaN	NaN	NaN	551	255	232	547	865	633	315	405	142	935	NaN	611	984	806	199	759	119	272	200	199	158	595	210	342	984	867
233	Female	31	Los Angles CA	West	White Collar	18	0	10	Economy	1998	Sedan	White	1689.1	63.49206349	Single	90000	7.5	NaN	NaN	NaN	10	8	34	583	229	210	515	779	569	305	373	134	932	782	564	884	769	256	794	113	237	182	185	147	565	198	397	975	801
234	Male	24	Los Angles CA	Foreign	Management	16	0	8	Luxury	1994	Sedan	Hispanic	1625.6	61.2244898	Single	37500	8	36	30	28	NaN	NaN	NaN	544	249	218	512	778	560	294	416	131	906	NaN	549	948	716	232	760	112	241	192	178	154	575	202	337	963	777
235	Female	39	Los Angles CA	Midwest	White Collar	16	0	10	Economy	1998	Non-sedan	White	1701.8	72.56235828	Single	90000	8	NaN	NaN	NaN	10	12	36	583	247	210	519	794	584	309	404	132	943	798	597	923	758	244	789	120	244	185	187	144	552	189	459	1128	790
236	Female	31	Los Angles CA	West	White Collar	14	1	0.5	Economy	1989	Sedan	White	1625.6	65.75963719	Married	52500	7.5	NaN	NaN	NaN	8	NaN	40	534	230	203	495	761	558	292	392	141	1027	836	582	925	749	215	731	112	235	179	180	158	587	198	395	994	799
237	Male	42	Los Angles CA	South	Service	18	1	0.5	Economy	1998	Non-sedan	White	1778	99.77324263	Single	52500	10.5	40	38	32	NaN	NaN	NaN	623	286	201	532	831	630	331	499	146	1146	NaN	623	1123	796	268	783	109	277	226	214	157	600	213	401	1111	913
238	Male	36	Los Angles CA	West	Management	18	4	2.5	Economy	1998	Non-sedan	White	1803.4	77.09750567	Married	90000	10.5	36	33	32	NaN	NaN	NaN	599	267	219	559	866	647	340	424	136	957	NaN	609	988	814	228	797	111	279	208	201	150	565	196	375	1024	894
239	Female	41	Los Angles CA	West	White Collar	12	2	5	Economy	1991	Sedan	White	1727.2	73.46938776	Divorced/Widowed	37500	8	NaN	NaN	NaN	11	11	36	623	240	202	535	815	613	333	420	137	964	824	611	945	772	279	805	110	249	200	191	151	555	190	400	1039	841
240	Male	38	Los Angles CA	West	Management	18	2	2.5	Luxury	1997	Sedan	Asian	1727.2	68.02721088	Married	70000	8.5	38	32	31	NaN	NaN	NaN	614	255	214	534	836	622	320	410	148	892	NaN	585	942	776	263	837	124	256	205	196	156	570	194	363	983	815
241	Female	27	Los Angles CA	West	Blue Collar	12	0	2.5	Economy	1998	Non-sedan	White	1574.8	59.86394558	Single	52500	6.5	NaN	NaN	NaN	NaN	NaN	36	554	224	195	482	732	537	287	380	135	900	755	562	880	704	243	736	106	223	180	175	143	520	178	364	985	745
242	Male	53	Los Angles CA	Northeast	Management	16	0	8	Luxury	1997	Sedan	White	1803.4	77.09750567	Single	90000	9.5	42	33	30	NaN	NaN	NaN	607	254	212	527	821	609	315	429	144	1049	NaN	593	1045	784	242	790	115	264	205	199	153	569	196	376	1003	847
243	Female	55	Los Angles CA	Northeast	White Collar	14	1	5	Economy	1998	Sedan	White	1600.2	52.15419501	Divorced/Widowed	37500	8.5	NaN	NaN	NaN	4	4	34	538	227	180	475	729	549	295	332	125	872	675	536	794	711	219	752	116	247	174	186	137	521	187	414	969	748
244	Female	22	Los Angles CA	Northeast	White Collar	16	0	5	Luxury	1994	Sedan	Asian	1638.3	54.42176871	Single	37500	7	NaN	NaN	NaN	4	5	34	595	229	190	475	738	548	285	355	135	820	723	539	805	712	294	775	119	237	175	181	149	555	184	373	939	751
245	Male	35	Los Angles CA	Northeast	Management	18	1	5	Luxury	1997	Sedan	White	1854.2	85.26077098	Married	150000	12	42	36	NaN	NaN	NaN	NaN	636	269	211	563	875	664	352	482	145	1009	NaN	619	1022	815	258	835	129	282	210	205	159	568	197	370	1036	905
246	Male	37	Los Angles CA	West	Management	16	2	2.5	Economy	1988	Non-sedan	White	1803.4	87.07482993	Married	150000	11	42	33	33	NaN	NaN	NaN	628	279	207	535	837	630	328	424	137	1062	NaN	636	1089	807	264	818	126	268	211	200	145	558	198	390	1086	881
247	Male	23	Los Angles CA	Midwest	Service	16	0	2.5	Economy	1998	Sedan	White	1778	86.16780045	Single	37500	9.5	36	36	30	NaN	NaN	NaN	579	272	219	540	822	603	321	440	157	1062	NaN	632	1061	759	230	764	124	262	213	198	166	590	197	384	1039	837
249	Female	23	Los Angles CA	Foreign	White Collar	16	0	2.5	Luxury	1997	Sedan	Asian	1498.6	53.51473923	Single	37500	6.5	NaN	NaN	NaN	6	6	34	537	220	188	466	718	530	278	398	140	897	754	527	875	687	231	710	108	226	170	172	155	551	178	360	949	722
250	Male	45	Los Angles CA	West	Management	21	2	2.5	Economy	1996	Non-sedan	White	1854.2	113.3786848	Divorced/Widowed	90000	11	46	40	32	NaN	NaN	NaN	672	291	209	563	879	670	354	499	141	1206	NaN	665	1139	824	296	840	122	276	220	202	156	599	203	451	1179	938
251	Male	25	Los Angles CA	Foreign	White Collar	16	0	5	Luxury	1994	Sedan		1727.2	77.09750567	Single	70000	9	NaN	32	30	NaN	NaN	NaN	565	259	218	544	841	623	326	458	132	992	NaN	593	1059	768	212	771	125	255	215	187	146	560	195	356	1017	835
252	Female	48	Los Angles CA	West	White Collar	16	0	2.5	Economy	1986	Sedan	White	1663.7	68.02721088	Married	37500	8.5	NaN	NaN	NaN	10	10	36	587	256	205	515	798	593	310	378	134	965	830	573	920	762	243	778	119	254	200	197	147	580	195	415	1063	819
253	Male	36	Los Angles CA	West	White Collar	12	2	2.5	Economy	1997	Non-sedan	Asian	1600.2	79.36507937	Married	70000	7	40	34	29	NaN	NaN	NaN	586	259	212	500	777	565	288	439	156	974	NaN	551	999	675	265	776	126	238	212	184	162	570	194	377	1055	748
254	Female	25	Los Angles CA	Foreign	White Collar	16	0	0.5	Luxury	1994	Sedan	Hispanic	1651	71.20181406	Married	52500	7	NaN	NaN	NaN	8	12	34	599	226	186	486	761	575	300	375	134	918	779	591	875	724	278	773	126	236	177	186	155	564	190	493	1166	754
255	Male	36	Los Angles CA	West	Management	18	1	5	Luxury	1994	Sedan	White	1752.6	70.29478458	Married	150000	9	38	31	32	NaN	NaN	NaN	565	256	185	508	798	613	323	385	134	952	NaN	601	969	798	207	776	120	261	194	194	144	556	198	354	960	857
256	Female	26	Los Angles CA	Northeast	White Collar	16	0	5	Economy	1994	Sedan	Asian	1651	58.9569161	Single	37500	8	NaN	NaN	NaN	6	6	34	564	238	180	484	758	578	304	368	138	878	745	570	865	779	235	740	106	240	182	182	150	547	187	384	969	809
257	Female	36	Los Angles CA	<undefined>	Management	16	2	5	Economy	1989	Sedan	Asian	1549.4	62.58503401	Married	150000	7.5	NaN	NaN	NaN	10	10	34	562	230	189	481	752	563	292	420	132	970	785	530	927	712	232	718	107	249	185	187	143	528	180	394	986	791
258	Female	39	Los Angles CA	West	White Collar	16	1	5	Luxury	1994	Sedan	Black	1587.5	58.04988662	Divorced/Widowed	37500	6.5	NaN	NaN	NaN	6	6	34	575	228	172	470	721	549	298	365	126	860	749	572	834	693	262	748	108	231	182	170	139	555	188	411	1020	753
259	Male	45	Los Angles CA	West	Management	16	1	0.5	Economy	1997	Sedan	White	1828.8	99.77324263	Married	150000	10.5	42	36	32	NaN	NaN	NaN	616	268	200	546	865	665	346	471	143	1079	NaN	668	1064	843	238	790	121	276	217	206	152	583	205	446	1156	910
260	Female	43	Los Angles CA	South	White Collar	16	1	8	Economy	1998	Sedan	White	1600.2	56.6893424	Married	70000	8.5	NaN	NaN	NaN	8	8	34	519	235	189	486	748	559	297	358	132	905	765	547	870	763	201	710	112	246	175	177	143	552	193	368	920	827
261	Male	30	Los Angles CA	West	White Collar	16	0	5	Economy	1984	Sedan	White	1771.65	72.56235828	Single	70000	10	44	31	31	NaN	NaN	NaN	634	254	219	521	826	607	302	430	141	998	NaN	577	1063	785	305	839	106	271	208	203	152	563	198	329	924	854
263	Male	29	Los Angles CA	West	White Collar	16	0	2.5	Luxury	1997	Sedan	White	1790.7	82.99319728	Single	70000	11	44	34	31	NaN	NaN	NaN	620	280	209	546	852	643	337	439	141	1005	NaN	594	992	786	250	840	123	263	214	203	151	557	191	380	1011	838
264	Male	36	Los Angles CA	West	Management	16	2	2.5	Luxury	1995	Sedan	White	1905	83.90022676	Married	150000	11	42	34	34	NaN	NaN	NaN	653	275	234	582	908	674	348	436	145	1014	NaN	654	1026	876	259	858	121	277	214	199	158	573	197	375	1044	954
265	Female	38	Los Angles CA	West	White Collar	12	0	2.5	Economy	1997	Sedan	White	1651	58.9569161	Divorced/Widowed	37500	7	NaN	NaN	NaN	6	7	NaN	606	227	191	494	743	552	303	373	127	904	749	562	888	761	289	800	112	239	165	174	143	522	179	395	986	799
266	Male	49	Los Angles CA	Northeast	Management	16	2	5	Economy	1997	Non-sedan	White	1854.2	104.30839	Married	150000	11	44	38	32	NaN	NaN	NaN	656	283	215	570	886	671	355	494	153	1149	NaN	646	1142	818	272	836	132	280	239	208	164	600	211	423	1152	949
267	Male	45	Los Angles CA	Northeast	Blue Collar	14	2	2.5	Luxury	1994	Sedan	White	1828.8	99.77324263	Married	150000	10.5	42	38	30	NaN	NaN	NaN	619	289	215	561	860	645	346	450	153	1139	NaN	654	1142	811	247	830	119	275	211	212	159	573	197	410	1120	906
268	Female	22	Los Angles CA	West	White Collar	16	0	5	Economy	1997	Sedan	Black	1676.4	70.29478458	Single	37500	9	NaN	NaN	NaN	10	10	36	575	252	192	501	794	602	309	395	134	968	790	625	915	774	233	746	115	256	189	186	152	566	191	428	1076	803
269	Female	42	Los Angles CA	South	White Collar	16	0	2.5	Economy	1994	Non-sedan	White	1625.6	82.99319728	Single	37500	8.5	NaN	NaN	NaN	14	14	44	567	248	214	522	797	583	308	424	130	1091	889	577	1005	750	233	754	112	242	183	183	141	551	195	467	1141	802
270	Female	25	Los Angles CA	<undefined>	Management	16	0	5	Luxury	1995	Sedan	Asian	1600.2	63.49206349	Married	90000	7	NaN	NaN	NaN	10	11	34	560	236	207	494	752	545	287	401	150	1009	845	551	974	690	253	723	111	232	195	181	158	548	180	384	1032	740
271	Male	40	Los Angles CA	Northeast	Management	16	2	8	Luxury	1998	Non-sedan	White	1828.8	83.90022676	Married	150000	11	42	34	32	NaN	NaN	NaN	610	283	231	575	882	651	344	439	138	1071	NaN	634	1075	816	231	827	118	271	212	209	154	589	204	405	1093	895
272	Male	41	Los Angles CA	Foreign	White Collar	21	3	2.5	Economy	1997	Non-sedan	White	1803.4	92.5170068	Married	90000	10.5	42	38	32	NaN	NaN	NaN	595	275	205	546	855	650	341	459	145	1022	NaN	614	1049	774	204	784	123	278	214	203	160	580	192	392	1072	894
273	Male	49	Los Angles CA	Northeast	Management	18	1	8	Economy	1998	<undefined>	White	1701.8	65.30612245	Married	150000	10	38	32	30	NaN	NaN	NaN	567	263	202	520	807	605	318	393	136	883	NaN	590	911	757	220	764	118	268	191	193	157	554	184	367	961	803
274	Male	39	Los Angles CA	Midwest	Management	16	2	8	Economy	1996	Sedan	White	1778	73.46938776	Married	150000	10.5	40	33	31	NaN	NaN	NaN	564	265	216	542	835	619	326	400	146	961	NaN	582	1018	761	196	792	118	276	210	205	162	582	199	378	976	842
275	Male	24	Los Angles CA	Midwest	Management	16	0	8	Economy	1990	Non-sedan	White	1727.2	68.02721088	Single	37500	9.5	NaN	32	30	NaN	NaN	NaN	578	249	211	520	833	622	309	392	139	939	NaN	588	954	764	239	800	120	270	196	194	155	578	205	365	983	844
276	Male	41	Los Angles CA	West	Blue Collar	14	2	0.5	Economy	1994	Sedan	White	1752.6	79.36507937	Divorced/Widowed	NaN	9.5	42	32	NaN	NaN	NaN	NaN	602	267	209	542	837	628	333	464	141	1039	NaN	583	1080	770	248	791	116	263	225	206	154	576	199	350	976	827
277	Female	35	Los Angles CA	Midwest	Management	16	0	10	Economy	1997	Sedan	White	1733.55	61.2244898	Single	70000	8.5	NaN	NaN	NaN	8	10	36	580	228	197	529	816	619	332	366	135	871	723	599	842	844	223	780	120	241	179	187	143	549	192	401	989	893
278	Male	50	Los Angles CA	West	Management	16	2	2.5	Economy	1997	Non-sedan	White	1778	86.16780045	Married	150000	11	42	36	32	NaN	NaN	NaN	647	281	198	537	832	634	339	471	143	1026	NaN	627	1037	786	276	804	145	277	221	204	160	583	200	398	1071	891
279	Male	38	Los Angles CA	Midwest	Management	16	0	5	Economy	1998	Non-sedan	Black	1701.8	68.02721088	Single	52500	9	38	31	31	NaN	NaN	NaN	568	261	218	506	797	579	288	405	138	962	NaN	571	1021	759	257	780	129	265	208	201	149	570	199	330	954	842
280	Male	38	Los Angles CA	Midwest	White Collar	16	0	5	Economy	1985	Non-sedan	White	1549.4	63.94557823	Single	52500	7	38	31	29	NaN	NaN	NaN	563	244	189	447	741	552	258	411	131	926	NaN	552	952	670	254	726	111	232	215	171	141	544	190	356	966	802
281	Male	31	Los Angles CA	South	White Collar	16	0	10	Economy	1997	Sedan	White	1879.6	86.16780045	Single	52500	10	42	33	34	NaN	NaN	NaN	648	266	217	545	847	630	328	492	134	1036	NaN	644	1092	860	287	848	123	270	209	203	151	558	193	380	1040	920
282	Male	38	Los Angles CA	West	Management	18	0	8	Luxury	1998	Sedan	Black	1701.8	83.90022676	Single	150000	9	42	34	29	NaN	NaN	NaN	559	269	216	515	793	577	299	459	145	1002	NaN	603	999	725	230	763	120	269	218	197	156	585	202	400	1134	790
283	Female	47	Los Angles CA	West	White Collar	14	NaN	2.5	Economy	1992	Sedan	Black	1625.6	58.9569161	Divorced/Widowed	NaN	6.5	NaN	NaN	NaN	12	8	34	555	220	195	482	743	548	287	329	131	828	688	590	825	731	233	745	103	233	180	190	146	532	180	412	1009	785
285	Male	27	Los Angles CA	South	Management	16	0	8	Luxury	1994	Sedan	Black	1828.8	83.44671202	Single	52500	10.5	44	33	32	NaN	NaN	NaN	640	267	237	569	877	640	332	446	144	994	NaN	627	1037	803	282	849	119	274	205	200	154	587	205	373	1044	864
286	Female	44	Los Angles CA	Northeast	White Collar	14	2	2.5	Economy	1998	Sedan	White	1676.4	64.39909297	Married	150000	7.5	NaN	NaN	NaN	12	10	36	564	230	200	499	777	577	299	395	130	989	800	609	937	789	219	729	113	237	190	185	144	548	194	419	1019	836
287	Male	46	Los Angles CA	Midwest	Management	16	1	2.5	Luxury	1996	Sedan	Hispanic	1752.6	90.70294785	Married	150000	8.5	44	38	30	NaN	NaN	NaN	604	254	214	555	845	631	341	465	140	1102	NaN	620	1082	749	233	817	132	249	206	194	158	563	185	405	1121	916
288	Female	41	Los Angles CA	<undefined>	White Collar	16	1	5	Economy	1996	Sedan	Asian	1549.4	45.35147392	Married	NaN	6.5	NaN	NaN	NaN	4	2	32	554	225	183	451	685	502	268	312	140	826	733	504	806	678	262	728	112	225	174	173	154	520	170	350	888	692
289	Male	39	Los Angles CA	West	Management	16	2	8	Luxury	1995	Sedan	White	1905	102.0408163	Married	150000	10.5	46	40	34	NaN	NaN	NaN	631	274	221	566	882	661	345	469	144	1107	NaN	689	1114	867	246	845	111	272	202	192	151	585	205	429	1127	984
290	Female	50	Los Angles CA	Foreign	White Collar	16	0	2.5	Economy	1995	Sedan	Asian	1574.8	53.51473923	Divorced/Widowed	NaN	5.5	NaN	NaN	NaN	8	7	32	543	214	195	485	725	530	290	360	136	920	766	526	870	674	236	732	108	215	171	168	152	532	179	350	899	783
293	Male	45	Los Angles CA	Midwest	White Collar	18	2	8	Economy	1998	Sedan	White	1841.5	98.86621315	Divorced/Widowed	150000	11	44	34	31	NaN	NaN	NaN	649	287	205	560	872	667	355	468	143	1108	NaN	627	1104	781	273	855	127	270	218	212	159	606	214	391	1074	871
295	Male	41	Los Angles CA	Midwest	White Collar	18	0	5	Luxury	1998	Sedan	White	1676.4	76.64399093	Married	150000	7.5	40	32	30	NaN	NaN	NaN	578	251	208	536	823	615	328	440	142	997	NaN	564	995	719	231	771	122	243	206	182	153	577	200	365	1010	797
297	Male	28	Los Angles CA	West	White Collar	16	1	0.5	Luxury	1987	Sedan	White	1879.6	97.95918367	Married	52500	13	46	36	33	NaN	NaN	NaN	599	278	229	572	910	681	343	471	155	1129	NaN	662	1157	856	216	824	131	305	221	224	162	616	215	390	1078	907
298	Female	39	Los Angles CA	South	White Collar	12	2	5	Economy	1997	Non-sedan	White	1727.2	70.29478458	Married	90000	8.5	NaN	NaN	NaN	10	12	34	609	248	205	545	801	596	340	402	139	945	815	604	950	785	248	808	108	249	189	188	147	554	190	441	1068	825
299	Male	28	Los Angles CA	West	White Collar	16	0	8	Economy	1997	Sedan	White	1828.8	81.63265306	Single	25000	10	42	32	34	NaN	NaN	NaN	621	263	238	580	897	659	342	451	134	1014	NaN	618	1080	842	240	842	117	273	223	210	143	554	195	351	967	877
300	Male	29	Los Angles CA	Foreign	Service	14	2	2.5	Luxury	1991	Sedan	White	1930.4	74.82993197	Married	52500	13	40	33	34	NaN	NaN	NaN	658	273	192	560	907	715	368	437	135	945	NaN	631	945	891	260	876	133	293	233	232	152	589	211	378	989	916
301	Male	46	Los Angles CA	Foreign	White Collar	16	0	5	Economy	1998	Sedan	White	1701.8	72.56235828	Divorced/Widowed	90000	7	40	32	30	NaN	NaN	NaN	586	246	223	536	832	609	313	429	143	999	NaN	577	1021	751	241	788	121	237	204	185	151	555	195	344	972	803
303	Male	40	Los Angles CA	West	White Collar	16	3	2.5	Economy	1998	Non-sedan	White	1828.8	90.70294785	Married	52500	9.5	42	36	34	NaN	NaN	NaN	620	277	213	559	890	677	346	451	143	1042	NaN	637	1043	846	232	823	111	278	216	200	151	556	187	409	1076	921
304	Female	41	Los Angles CA	West	White Collar	18	2	2.5	Luxury	1995	Sedan	White	1625.6	52.60770975	Married	90000	6.5	NaN	NaN	NaN	8	6	36	594	214	172	474	726	554	302	355	125	865	726	547	805	700	268	760	113	234	176	176	140	531	178	385	955	761
305	Male	51	Los Angles CA	Northeast	White Collar	16	2	2.5	Economy	1998	Non-sedan	White	1676.4	68.02721088	Married	90000	8	42	33	29	NaN	NaN	NaN	583	241	229	550	830	601	321	434	138	985	NaN	563	988	701	230	748	119	240	198	185	156	563	191	362	979	767
306	Male	28	Los Angles CA	West	Service	16	0	0.5	<undefined>	NaN	<undefined>	Black	1778	77.09750567	Single	52500	11.5	48	42	29	NaN	NaN	NaN	616	273	238	556	871	633	318	529	145	1314	NaN	653	1312	741	278	789	125	272	225	208	151	593	204	446	1189	857
307	Female	42	Los Angles CA	West	White Collar	16	1	5	Economy	1994	Sedan	Asian	1574.8	58.04988662	Married	52500	5.5	NaN	NaN	NaN	6	8	34	580	215	191	466	703	512	275	352	138	868	729	545	835	703	280	745	116	222	175	168	149	538	181	391	971	734
309	Female	28	Los Angles CA	West	White Collar	16	0	2.5	Economy	1992	Sedan	White	1549.4	53.06122449	Married	52500	7.5	NaN	NaN	NaN	6	8	34	529	221	186	473	727	541	287	360	134	871	712	554	842	695	216	726	111	230	169	170	145	553	188	389	987	726
310	Female	29	Los Angles CA	Foreign	White Collar	16	0	8	Economy	1993	<undefined>	Asian	1574.8	49.88662132	Single	37500	5.5	NaN	NaN	NaN	4	4	32	571	222	185	456	696	511	271	318	145	846	740	509	819	704	270	726	112	225	173	174	170	566	177	358	891	725
311	Male	49	Los Angles CA	West	Management	21	0	5	Economy	1997	Non-sedan	White	1803.4	76.19047619	Married	150000	10.5	40	34	31	NaN	NaN	NaN	588	259	205	539	853	648	334	428	137	1009	NaN	632	1020	833	218	780	115	271	199	192	151	583	203	366	983	911
313	Male	54	Los Angles CA	Foreign	Management	21	5	2.5	Economy	1998	Sedan	White	1803.4	85.26077098	Married	NaN	10	40	36	32	NaN	NaN	NaN	629	263	180	521	826	646	341	482	145	1021	NaN	609	1028	806	259	809	124	264	219	203	159	596	209	397	1075	933
314	Male	43	Los Angles CA	Foreign	White Collar	16	2	5	Economy	1989	Non-sedan	White	1752.6	74.82993197	Married	70000	9	40	33	30	NaN	NaN	NaN	613	260	210	511	793	583	301	427	137	979	NaN	592	1008	763	276	805	125	259	211	195	155	589	204	371	1035	805
315	Male	42	Los Angles CA	Midwest	White Collar	18	NaN	5	Economy	1998	Sedan	White	1854.2	88.43537415	Married	NaN	10.5	44	34	33	NaN	NaN	NaN	643	275	234	575	885	651	341	475	153	1085	NaN	646	1119	870	274	837	124	265	225	203	160	592	206	386	1054	925
316	Male	40	Los Angles CA	West	White Collar	16	2	8	Luxury	1994	Sedan	Black	1778	88.43537415	Married	150000	9	44	34	31	NaN	NaN	NaN	595	252	233	562	860	627	329	459	142	1059	NaN	614	1071	794	241	796	123	258	216	200	156	587	201	385	1054	842
317	Female	39	Los Angles CA	South	White Collar	14	2	0.5	Economy	1995	Sedan	White	1644.65	74.82993197	Divorced/Widowed	52500	8	NaN	NaN	NaN	10	12	34	575	240	189	499	757	568	310	405	137	952	806	611	920	768	240	758	109	243	190	183	150	565	187	438	1139	812
318	Male	30	Los Angles CA	West	Management	16	0	0.5	Luxury	1994	Sedan	Asian	1651	77.09750567	Married	90000	8.5	40	32	30	NaN	NaN	NaN	579	251	230	539	816	586	309	422	151	992	NaN	565	1031	712	243	797	124	257	195	189	154	590	200	365	999	779
319	Male	30	Los Angles CA	West	White Collar	16	0	0.5	Economy	1996	Non-sedan	White	1905	92.97052154	Married	52500	12	42	34	36	NaN	NaN	NaN	702	273	219	592	911	692	373	452	142	1017	NaN	649	1019	872	303	902	120	292	221	204	146	584	205	390	1069	947
320	Male	47	Los Angles CA	Midwest	White Collar	21	0	2.5	Economy	1998	Non-sedan	White	1727.2	76.19047619	Married	NaN	8.5	38	32	30	NaN	NaN	NaN	586	258	229	535	834	605	306	438	153	1039	NaN	575	1071	746	247	792	123	256	214	200	162	569	190	368	1000	805
321	Female	37	Los Angles CA	West	White Collar	18	0	8	Economy	1994	Sedan	White	1625.6	56.6893424	Divorced/Widowed	70000	7	NaN	NaN	NaN	4	4	34	580	220	177	475	742	565	298	364	127	923	804	571	838	750	252	756	109	232	165	175	136	536	188	409	998	815
327	Female	51	Detroit MI	Midwest	White Collar	12	2	2.5	Luxury	1992	<undefined>	White	1536.7	85.26077098	Married	90000	7	NaN	NaN	NaN	20	20	38	542	250	200	503	770	570	303	435	136	1100	980	569	1022	656	225	700	110	239	174	175	144	535	185	480	1179	764
328	Male	40	Detroit MI	Midwest	White Collar	14	3	8	Economy	1991	Non-sedan	White	1778	78.91156463	Married	52500	9.5	34	32	30	NaN	NaN	NaN	595	265	214	539	836	622	325	411	141	1006	NaN	606	1058	776	240	806	133	270	210	197	156	580	201	359	999	870
330	Male	32	Detroit MI	Foreign	Service	18	0	8	Economy	1997	Non-sedan	White	1778	86.16780045	Married	90000	9.5	44	34	31	NaN	NaN	NaN	597	266	218	545	846	628	327	447	147	1042	NaN	613	1051	806	240	810	124	265	219	207	160	589	205	380	1081	867
373	Male	33	Detroit MI	Northeast	Management	21	1	10	Economy	1998	Sedan	White	1752.6	83.90022676	Married	150000	10	46	32	30	NaN	NaN	NaN	575	268	228	547	834	606	319	451	145	1118	NaN	602	1165	745	241	786	126	266	204	197	152	573	202	376	1060	805
375	Male	32	Detroit MI	Midwest	White Collar	18	1	8	Luxury	1994	Sedan	White	1905	92.97052154	Single	90000	13	44	34	34	NaN	NaN	NaN	640	284	241	610	927	686	369	473	133	1037	NaN	630	1066	836	243	902	128	305	237	225	144	570	204	381	1064	920
377	Female	20	Detroit MI	Midwest		12	0	8	Economy	1989	Sedan	White	1727.2	77.09750567	Single	90000	8.5	NaN	NaN	NaN	12	12	36	600	230	205	524	788	583	319	433	141	1024	830	606	998	792	264	750	113	241	185	183	152	564	192	412	1068	860
378	Female	26	Detroit MI	Midwest	Blue Collar	12	0	0.5	Economy	1997	<undefined>	White	1625.6	58.9569161	Married	70000	7.5	NaN	NaN	NaN	7	7	34	559	234	190	487	745	555	297	352	127	865	709	564	844	740	240	764	116	242	189	184	143	551	192	372	972	765
379	Female	26	Detroit MI	Midwest	Blue Collar	16	1	0.5	Economy	1990	Sedan	Black	1549.4	58.04988662	Married	25000	8	NaN	NaN	NaN	7	8	34	518	230	178	497	772	594	319	348	125	899	722	590	830	727	172	680	115	254	184	182	143	544	193	399	1034	782
380	Female	42	Detroit MI	Midwest	Blue Collar	14	2	8	Economy	1989	Sedan	Black	1625.6	61.2244898	Divorced/Widowed	17500	7.5	NaN	NaN	NaN	10	10	34	545	244	205	515	790	585	310	390	132	1006	832	591	957	750	216	717	120	248	169	190	144	565	199	412	1055	832
381	Female	47	Detroit MI	Midwest	White Collar	14	0	8	Economy	1996	Sedan	White	1574.8	49.88662132	Single	NaN	7	NaN	NaN	NaN	7	8	36	545	227	174	459	710	536	285	325	131	832	722	540	822	730	240	715	108	236	181	174	148	555	187	381	960	745
382	Female	24	Detroit MI	Midwest	White Collar	16	0	10	Economy	1998	Sedan	White	1676.4	55.32879819	Single	52500	8.5	NaN	NaN	NaN	8	10	36	596	220	180	506	776	596	326	346	128	866	731	562	894	785	246	754	115	243	172	188	143	535	194	371	935	818
383	Female	52	Detroit MI	South	Blue Collar	14	2	0.5	Economy	1998	Sedan	White	1676.4	57.14285714	Divorced/Widowed	37500	8	NaN	NaN	NaN	10	6	36	567	238	188	500	760	572	312	365	129	855	737	578	825	751	224	744	117	242	189	186	144	545	192	381	995	796
384	Female	45	Detroit MI	South	Blue Collar	12	3	2.5	Economy	1998	Non-sedan	White	1600.2	56.6893424	Married	37500	7	NaN	NaN	NaN	8	6	36	570	227	182	489	762	580	307	358	134	885	765	561	862	734	232	733	113	234	195	179	149	552	191	368	945	768
385	Female	46	Detroit MI	Midwest	Blue Collar	12	2	0.5	Economy	1998	Sedan	White	1562.1	58.04988662	Married	150000	7.5	NaN	NaN	NaN	10	9	36	529	225	170	485	743	573	315	360	141	925	799	582	885	736	193	700	116	225	190	168	145	550	190	373	989	788
386	Female	39	Detroit MI	Midwest	Blue Collar	12	2	2.5	Economy	1992	Non-sedan	White	1549.4	NaN	Divorced/Widowed	NaN	7	NaN	NaN	NaN	9	6	38	547	230	200	493	740	540	293	398	141	1038	840	529	929	721	231	707	97	231	185	172	150	535	180	368	930	785
387	Female	21	Detroit MI	Midwest	Blue Collar	12	0	5	Economy	1988	Sedan	White	1473.2	54.42176871	Single	NaN	5	NaN	NaN	NaN	8	10	38	522	227	156	440	693	537	284	350	128	965	785	549	852	683	221	681	106	219	162	164	147	532	178	372	990	738
388	Male	24	Detroit MI	Midwest	White Collar	16	0	5	Economy	1995	Non-sedan	White	1841.5	93.42403628	Married	52500	11	46	34	34	NaN	NaN	NaN	614	279	233	568	886	653	335	462	141	1080	NaN	642	1111	841	251	824	119	281	224	203	155	571	196	395	1088	912
389	Male	27	Detroit MI	Northeast	White Collar	18	0	10	Luxury	1995	Non-sedan	White	1968.5	105.2154195	Single	52500	13	48	38	36	NaN	NaN	NaN	643	279	235	600	924	689	365	504	142	1113	NaN	669	1138	915	240	878	130	292	219	211	160	605	204	431	1109	1002
390	Male	42	Detroit MI	Midwest	Management	18	3	8	Economy	1997	Non-sedan	White	1803.4	79.36507937	Married	90000	12	44	34	34	NaN	NaN	NaN	600	289	224	585	886	662	361	443	145	1019	NaN	620	1059	797	217	812	132	285	225	210	158	572	198	377	1023	920
391	Male	30	Detroit MI	Midwest	White Collar	16	0	5	Economy	1997	Sedan	White	1803.4	81.63265306	Single	52500	10.5	44	33	34	NaN	NaN	NaN	610	273	196	532	844	648	336	423	150	989	NaN	628	1003	826	250	819	125	275	209	201	161	594	203	377	1019	916
392	Female	22	Detroit MI	Midwest		12	0	5	Luxury	1997	Sedan	White	1701.8	60.77097506	Married	70000	8	NaN	NaN	NaN	6	8	34	567	235	190	488	751	561	298	360	128	860	704	592	882	764	248	765	111	246	182	187	146	522	180	421	1055	788
393	Female	38	Detroit MI	Foreign	Management	16	3	2.5	Economy	1995	Non-sedan	White	1663.7	70.29478458	Married	150000	8.5	NaN	NaN	NaN	10	10	34	574	242	203	515	764	561	312	380	136	975	798	579	932	739	249	788	123	246	195	180	144	554	191	421	1059	783
394	Male	34	Detroit MI	Midwest	White Collar	14	2	2.5	Economy	1998	Non-sedan	White	1752.6	80.72562358	Married	52500	9	40	34	31	NaN	NaN	NaN	595	257	228	549	861	633	321	416	136	1034	NaN	582	1069	777	239	815	123	262	212	194	146	585	206	368	999	858
395	Male	41	Detroit MI	Midwest	Blue Collar	14	4	0.5	Luxury	1987	Non-sedan	White	1803.4	80.72562358	Married	NaN	10.5	44	38	36	NaN	NaN	NaN	636	261	209	541	850	641	332	445	142	985	NaN	617	1034	782	277	838	120	268	226	199	157	591	207	380	1046	915
396	Male	29	Detroit MI	Midwest	Blue Collar	14	1	8	Economy	1998	Sedan	White	1828.8	79.36507937	Single	70000	8.5	40	32	33	NaN	NaN	NaN	589	254	231	577	876	645	346	437	143	1013	NaN	618	1028	818	227	821	115	260	205	203	149	572	200	360	1012	880
397	Male	36	Detroit MI	South	Management	16	1	2.5	Economy	1996	Non-sedan	White	1866.9	93.87755102	Married	90000	11	44	38	32	NaN	NaN	NaN	611	276	224	560	886	662	336	471	149	1054	NaN	644	1072	823	248	820	112	277	209	209	156	578	190	402	1069	956
398	Male	27	Detroit MI	Midwest	Blue Collar	14	0	5	Economy	1998	Non-sedan	White	1778	78.45804989	Married	52500	9.5	NaN	32	32	NaN	NaN	NaN	587	258	220	562	855	635	342	451	141	1001	NaN	617	1053	825	225	788	119	267	216	196	152	575	197	362	1015	885
399	Female	31	Detroit MI	Midwest	White Collar	14	0	2.5	Economy	1996	Non-sedan	White	1625.6	58.9569161	Single	37500	6	NaN	NaN	NaN	NaN	12	32	562	212	174	498	753	579	324	391	130	954	785	595	904	740	224	718	102	220	170	166	145	532	189	403	1057	805
400	Female	45	Detroit MI	Midwest	White Collar	12	2	2.5	Economy	1989	Non-sedan	White	1562.1	58.04988662	Divorced/Widowed	25000	6	NaN	NaN	NaN	10	6	34	555	221	207	504	772	565	297	382	132	955	816	564	949	725	231	724	103	240	181	174	146	557	187	395	995	780
401	Female	29	Detroit MI	Midwest	White Collar	18	0	2.5	Economy	1998	Sedan	White	1879.6	79.36507937	Married	150000	12	NaN	NaN	NaN	12	14	36	582	262	208	555	866	658	347	400	134	935	774	673	902	900	205	810	120	274	200	210	145	564	200	461	1130	980
402	Female	20	Detroit MI	Midwest		12	0	5	Economy	1993	Sedan	White	1752.6	61.2244898	Single	NaN	8	NaN	NaN	NaN	10	10	32	585	235	195	518	789	594	323	371	133	901	761	619	879	829	233	767	120	241	186	187	148	557	192	419	1010	886
403	Male	34	Detroit MI	Midwest	Blue Collar	14	0	2.5	Economy	1993	Non-sedan	White	1778	104.30839	Single	37500	10.5	46	38	32	NaN	NaN	NaN	595	266	232	573	898	666	341	485	146	1177	NaN	648	1152	819	218	814	124	262	216	202	156	565	191	412	1119	951
404	Female	31	Detroit MI	Midwest	Blue Collar	14	2	2.5	Economy	1997	Sedan	White	1549.4	67.12018141	Married	90000	7	NaN	NaN	NaN	10	11	34	543	234	190	481	730	540	291	400	140	950	817	577	905	700	226	704	110	227	187	179	148	532	174	457	1109	742
405	Male	39	Detroit MI	Midwest	Blue Collar	14	1	2.5	Economy	1993	Sedan	White	1727.2	90.70294785	Single	52500	10.5	NaN	36	32	NaN	NaN	NaN	582	265	220	533	839	619	313	480	149	1212	NaN	604	1201	749	227	755	116	270	216	197	157	578	195	406	1082	887
407	Female	47	Detroit MI	Midwest	White Collar	12	3	2.5	Economy	1994	Sedan	White	1574.8	59.86394558	Married	90000	7.5	NaN	NaN	NaN	6	6	34	596	227	184	476	727	543	292	365	134	895	745	536	869	689	280	771	112	238	184	182	146	554	193	414	1035	734
408	Female	33	Detroit MI	Midwest	White Collar	14	0	2.5	Economy	1991	Sedan	White	1574.8	49.88662132	Married	NaN	7.5	NaN	NaN	NaN	7	4	36	497	223	187	477	745	558	290	345	132	867	708	550	821	728	181	695	112	235	186	172	144	534	181	362	940	766
409	Female	47	Detroit MI	Foreign	White Collar	12	3	0.5	Economy	1996	Non-sedan	White	1574.8	63.49206349	Married	150000	7.5	NaN	NaN	NaN	12	12	34	566	250	179	479	727	548	300	414	143	977	832	564	945	694	243	748	109	235	205	173	152	532	180	416	1085	789
410	Male	20	Detroit MI	South		12	0	10	Economy	1989	Sedan	White	1701.8	68.02721088	Single	12500	10.5	NaN	32	31	NaN	NaN	NaN	586	258	221	533	827	606	312	434	133	900	NaN	575	942	756	245	792	114	267	206	198	147	537	189	343	972	843
411	Male	29	Detroit MI	Midwest	White Collar	12	0	2.5	Economy	1997	Non-sedan	White	1879.6	86.16780045	Married	90000	12	42	33	34	NaN	NaN	NaN	608	275	223	582	891	668	359	468	153	1012	NaN	642	1067	871	227	827	120	294	222	211	157	599	211	374	1035	974
412	Female	34	Detroit MI	Midwest	White Collar	18	0	0.5	Economy	1997	Non-sedan	White	1663.7	59.86394558	Single	90000	8.5	NaN	NaN	NaN	8	8	36	576	236	200	506	780	580	306	364	130	900	781	556	904	773	248	787	115	248	190	184	146	560	194	387	985	800
413	Female	34	Detroit MI	Midwest	White Collar	12	0	2.5	Economy	1998	Non-sedan	White	1701.8	74.82993197	Single	37500	9.5	NaN	NaN	NaN	12	14	40	574	248	220	531	801	581	311	429	126	1056	851	611	1010	790	242	780	103	248	189	187	140	539	184	402	1040	861
415	Male	21	Detroit MI	Foreign		18	0	10	Economy	1995	Sedan	White	1854.2	105.6689342	Single	NaN	11	46	36	NaN	NaN	NaN	NaN	626	274	227	569	885	658	342	523	145	1126	NaN	617	1173	811	256	825	129	274	221	211	161	599	205	415	1114	912
416	Female	28	Detroit MI	Midwest	White Collar	16	0	2.5	Economy	1998	Non-sedan	White	1752.6	72.56235828	Single	37500	10	NaN	NaN	NaN	10	11	36	606	252	212	541	820	608	329	403	141	930	766	612	905	807	255	806	122	251	191	192	150	565	196	439	1093	876
417	Female	22	Detroit MI	Midwest	White Collar	16	0	5	Economy	1988	Sedan	White	1676.4	68.02721088	Single	17500	8.5	NaN	NaN	NaN	12	11	38	585	236	195	499	760	565	304	384	140	1044	857	582	944	760	260	761	121	233	188	178	148	562	195	406	1060	814
418	Female	22	Detroit MI	Midwest		14	0	8	Economy	1992	Sedan	White	1727.2	70.29478458	Single	7500	10	NaN	NaN	NaN	8	8	34	611	256	207	511	787	580	304	356	130	909	783	579	890	764	274	792	109	253	195	190	149	558	195	417	1085	807
419	Male	29	Detroit MI	West	White Collar	18	0	2.5	Economy	1994	Sedan		1727.2	68.02721088	Single	NaN	9	38	31	30	NaN	NaN	NaN	562	251	218	527	821	603	309	343	141	961	NaN	597	977	784	218	780	130	254	203	195	156	594	207	339	936	870
420	Male	41	Detroit MI	Midwest	Management	16	2	8	Economy	1996	Non-sedan	White	1727.2	65.75963719	Married	150000	8	40	31	32	NaN	NaN	NaN	628	248	218	545	831	613	327	400	132	955	NaN	583	969	777	264	820	117	251	206	191	144	548	189	359	955	822
421	Male	25	Detroit MI	Foreign	White Collar	18	0	8	Luxury	1995	Sedan	White	1778	79.36507937	Single	37500	9.5	NaN	32	32	NaN	NaN	NaN	631	268	211	520	812	601	309	436	144	1014	NaN	590	1026	774	283	845	124	266	201	204	161	586	202	363	1019	869
422	Male	38	Detroit MI	Midwest	Management	16	0	2.5	Economy	1996	Non-sedan	White	1854.2	83.90022676	Married	150000	10.5	42	36	34	NaN	NaN	NaN	640	265	209	559	869	660	350	441	141	1007	NaN	640	1007	847	258	857	138	279	215	206	152	586	204	400	1082	924
424	Male	30	Detroit MI	Midwest	Blue Collar	16	0	2.5	Economy	1995	Non-sedan	White	1752.6	102.0408163	Single	NaN	9.5	NaN	36	31	NaN	NaN	NaN	609	288	222	546	846	624	324	487	147	1143	NaN	609	1126	752	265	849	122	263	229	200	155	609	213	400	1099	851
425	Male	31	Detroit MI	West	Blue Collar	14	2	8	Economy	1994	Non-sedan	White	1803.4	63.49206349	Married	37500	9.5	38	29	34	NaN	NaN	NaN	588	256	237	569	856	619	332	396	130	852	NaN	607	898	813	227	820	116	271	213	203	147	554	192	329	900	862
426	Male	33	Detroit MI	Midwest	Blue Collar	12	1	10	Economy	1994	Non-sedan	White	1739.9	96.14512472	Divorced/Widowed	52500	8.5	NaN	34	32	NaN	NaN	NaN	604	259	217	551	843	626	334	461	157	1152	NaN	602	1163	758	245	821	124	254	207	194	165	599	201	373	1051	872
427	Male	26	Detroit MI	Midwest	Blue Collar	14	0	5	Economy	1993	Sedan	White	1828.8	77.09750567	Single	37500	11.5	38	32	34	NaN	NaN	NaN	566	269	221	552	862	641	331	435	144	980	NaN	617	989	826	197	803	122	275	220	206	160	594	202	358	993	889
428	Male	26	Detroit MI	Midwest	White Collar	16	0	5	Economy	1995	Sedan	White	1879.6	90.70294785	Single	NaN	11.5	40	34	34	NaN	NaN	NaN	641	283	203	568	865	662	365	461	144	1044	NaN	648	1062	854	256	840	124	283	206	210	153	572	201	375	1062	933
429	Male	24	Detroit MI	Midwest	White Collar	16	0	5	Economy	1986	Sedan	White	1905	85.26077098	Married	37500	12	44	36	34	NaN	NaN	NaN	639	281	221	583	900	679	362	452	141	979	NaN	641	1014	869	253	864	125	298	222	218	154	586	205	398	1065	962
430	Male	33	Detroit MI	Midwest	White Collar	16	1	2.5	Economy	1994	Non-sedan	White	1524	105.6689342	Single	90000	10	44	38	33	NaN	NaN	NaN	624	277	234	577	881	647	343	462	144	1169	NaN	631	1173	774	259	827	116	275	209	205	155	589	201	416	1140	888
431	Male	28	Detroit MI	Midwest	White Collar	12	3	2.5	Economy	1997	Non-sedan	White	1816.1	117.0068027	Married	70000	12	40	38	32	NaN	NaN	NaN	627	288	240	565	866	626	325	508	145	1121	NaN	652	1178	804	273	842	129	287	228	211	157	595	204	421	1181	897
432	Male	30	Detroit MI	Midwest	White Collar	12	1	5	Economy	1998	Sedan	White	1854.2	88.43537415	Married	150000	11	42	33	32	NaN	NaN	NaN	621	277	231	567	889	658	336	457	144	1021	NaN	624	1062	831	252	850	129	284	223	220	149	578	205	391	1069	897
433	Male	35	Detroit MI	Midwest	White Collar	14	2	2.5	Economy	1998	Sedan	White	1752.6	88.43537415	Married	52500	9	42	38	34	NaN	NaN	NaN	607	268	222	568	881	659	346	444	145	1078	NaN	636	1099	809	241	797	115	261	209	197	146	575	205	415	1116	889
434	Female	21	Detroit MI	Foreign		12	0	0.5	Economy	1998	Non-sedan		1651	58.04988662	Single	NaN	9	NaN	NaN	NaN	8	6	34	583	237	192	492	781	589	300	361	125	928	794	552	914	755	257	772	113	254	172	185	132	539	191	386	980	808
435	Male	24	Detroit MI	Midwest	White Collar	14	0	8	Economy	1989	Sedan	White	1765.3	72.56235828	Married	37500	11.5	40	32	32	NaN	NaN	NaN	577	259	195	530	848	653	335	431	144	963	NaN	621	951	824	213	745	112	277	207	204	156	586	207	357	956	902
436	Male	36	Detroit MI	Midwest	White Collar	18	2	8	Economy	1997	Non-sedan	White	1752.6	68.02721088	Married	90000	9	40	31	33	NaN	NaN	NaN	599	246	205	523	817	612	318	403	136	941	NaN	595	955	822	242	776	108	265	194	200	144	558	200	343	950	880
437	Male	33	Detroit MI	Midwest	White Collar	16	2	2.5	Economy	1997	Non-sedan	White	1879.6	119.2743764	Married	52500	11	48	40	32	NaN	NaN	NaN	667	292	228	593	895	667	365	521	147	1224	NaN	640	1240	776	282	846	120	275	230	213	156	602	210	435	1194	915
438	Female	27	Detroit MI	Midwest	White Collar	18	0	5	Economy	1997	Sedan	White	1600.2	80.72562358	Married	70000	10	NaN	NaN	NaN	14	16	36	589	252	201	519	789	588	318	443	142	1042	875	597	997	710	256	754	126	253	182	189	147	552	191	471	1200	788
439	Female	26	Detroit MI	Midwest	White Collar	18	0	5	Economy	1997	Sedan	White	1625.6	57.59637188	Single	52500	7.5	NaN	NaN	NaN	8	8	36	534	235	215	535	812	597	320	352	129	860	742	550	857	751	199	727	111	236	184	180	145	546	193	381	979	792
440	Male	32	Detroit MI	Midwest	White Collar	16	0	8	Economy	1995	Sedan	White	1905	83.90022676	Single	37500	13	44	34	36	NaN	NaN	NaN	625	285	216	575	903	687	359	423	147	980	NaN	641	1004	889	236	820	129	297	216	221	161	617	218	381	1025	973
441	Male	32	Detroit MI	Midwest	Blue Collar	14	0	5	Economy	1994	Sedan	Black	1765.3	68.02721088	Single	37500	10.5	42	30	30	NaN	NaN	NaN	572	248	218	535	841	623	317	401	132	919	NaN	587	951	787	232	797	125	277	202	202	146	575	209	320	892	874
442	Male	25	Detroit MI	Midwest	Blue Collar	14	0	2.5	Economy	1994	Non-sedan	White	1701.8	74.82993197	Single	52500	9.5	NaN	31	30	NaN	NaN	NaN	602	248	220	518	796	576	298	452	145	991	NaN	572	1013	704	276	815	122	258	207	197	157	576	202	357	1015	799
443	Male	25	Detroit MI	Midwest	Blue Collar	12	0	2.5	Economy	1985	Non-sedan	White	1778	75.73696145	Single	37500	9.5	42	33	32	NaN	NaN	NaN	576	267	210	546	859	649	336	415	140	963	NaN	630	981	805	211	786	115	265	205	203	150	568	196	394	1069	885
444	Male	30	Detroit MI	Midwest	Blue Collar	14	0	5	Economy	1986	Sedan	White	1828.8	95.23809524	Divorced/Widowed	37500	11	46	38	31	NaN	NaN	NaN	605	266	217	554	860	643	337	523	142	1111	NaN	616	1144	796	244	805	123	274	234	206	153	583	208	382	1072	872
445	Male	25	Detroit MI	Midwest	Blue Collar	14	0	8	Economy	1993	Non-sedan	White	1828.8	113.3786848	Married	37500	10.5	48	38	32	NaN	NaN	NaN	663	265	205	542	846	641	337	494	146	1204	NaN	630	1191	765	306	835	124	259	215	202	160	585	201	455	1207	929
446	Male	40	Detroit MI	Midwest	White Collar	16	2	2.5	Economy	1991	Sedan	White	1822.45	108.8435374	Married	90000	11	46	40	31	NaN	NaN	NaN	627	278	208	538	859	651	330	491	157	1114	NaN	641	1099	806	255	808	118	274	208	201	166	586	195	430	1130	939
447	Male	23	Detroit MI	Midwest	White Collar	18	0	5	Economy	1997	Non-sedan	White	1828.8	79.36507937	Single	150000	11.5	46	33	34	NaN	NaN	NaN	624	278	210	563	863	653	353	443	135	980	NaN	608	1017	829	236	823	114	280	221	208	151	580	205	388	1019	958
448	Male	27	Detroit MI	Midwest	White Collar	12	0	8	Economy	1996	Non-sedan	White	1828.8	106.5759637	Single	NaN	12	48	38	34	NaN	NaN	NaN	591	281	235	576	895	660	341	492	150	1154	NaN	636	1163	805	218	789	125	285	232	215	149	592	211	408	1123	926
449	Male	53	Detroit MI	Foreign	Blue Collar	12	3	5	Economy	1997	Non-sedan	White	1701.8	68.93424036	Married	70000	8.5	38	32	32	NaN	NaN	NaN	547	258	224	526	813	589	302	421	147	974	NaN	573	1003	758	206	768	125	258	213	193	159	575	195	351	969	813
450	Male	39	Detroit MI	Midwest	White Collar	14	3	8	Economy	1988	Sedan	White	1828.8	89.79591837	Married	NaN	9	NaN	34	32	NaN	NaN	NaN	608	251	200	545	864	664	345	478	147	1076	NaN	622	1109	821	229	807	115	260	212	197	155	564	192	386	1056	902
451	Male	35	Detroit MI	Midwest	Blue Collar	12	3	5	Luxury	1995	Sedan	White	1828.8	87.98185941	Divorced/Widowed	37500	10	42	34	36	NaN	NaN	NaN	626	256	217	550	848	631	333	444	136	1005	NaN	633	1071	835	272	843	119	267	207	207	147	576	204	379	1060	915
452	Female	35	Detroit MI	Midwest	Blue Collar	12	3	5	Economy	1992	Non-sedan	White	1625.6	72.56235828	Married	90000	7.5	NaN	NaN	NaN	12	12	36	579	242	185	480	738	553	295	410	137	1035	839	546	940	730	273	759	109	241	187	173	147	532	177	438	1098	764
453	Male	38	Detroit MI	Midwest	Management	12	2	2.5	Economy	1998	Non-sedan	White	1727.2	86.16780045	Married	150000	10	44	33	31	NaN	NaN	NaN	586	251	197	546	850	653	349	462	144	1076	NaN	616	1037	781	202	763	122	260	194	202	155	566	195	407	1061	911
454	Male	28	Detroit MI	Midwest	Blue Collar	14	0	5	Economy	1997	Non-sedan	White	1879.6	56.6893424	Married	70000	10	46	36	34	NaN	NaN	NaN	636	270	223	565	877	654	342	479	142	1107	NaN	617	1115	826	265	857	128	261	228	207	155	597	206	401	1123	894
455	Male	40	Detroit MI	Midwest	White Collar	14	2	2.5	Economy	1987	Non-sedan	White	1765.3	78.45804989	Married	NaN	10	42	33	32	NaN	NaN	NaN	545	271	223	556	857	634	333	445	142	1014	NaN	611	1013	781	175	803	120	266	224	202	150	577	208	361	981	854
456	Male	25	Detroit MI	South	White Collar	18	2	5	Economy	1996	Sedan	White	1828.8	90.70294785	Married	90000	11.5	44	34	32	NaN	NaN	NaN	605	278	212	547	851	639	335	451	140	1113	NaN	631	1131	819	244	823	113	277	221	199	151	570	199	417	1112	892
457	Male	55	Detroit MI	Northeast	White Collar	16	2	0.5	Economy	1994	Non-sedan	White	1854.2	112.0181406	Married	70000	14	46	40	32	NaN	NaN	NaN	643	300	219	554	894	675	335	476	152	1092	NaN	642	1092	843	269	839	125	301	225	212	157	588	207	398	1052	956
460	Male	37	Detroit MI	Midwest	White Collar	16	2	0.5	Economy	1991	Sedan	White	1727.2	76.64399093	Married	52500	9	40	33	31	NaN	NaN	NaN	625	249	199	524	813	614	325	438	141	1004	NaN	571	1033	761	274	830	117	255	205	192	150	568	200	378	1023	822
461	Female	25	Detroit MI	Foreign	White Collar	16	1	5	Luxury	1998	Non-sedan	White	1701.8	70.29478458	Married	90000	8.5	NaN	NaN	NaN	10	10	34	595	248	194	506	767	573	312	407	134	969	804	578	931	769	266	774	117	235	185	180	142	562	199	404	1058	808
462	Male	38	Detroit MI	Foreign	Management	16	2	0.5	Economy	1998	Non-sedan	White	1930.4	102.0408163	Married	150000	12	44	38	36	NaN	NaN	NaN	629	271	244	609	946	702	365	454	154	1155	NaN	652	1179	875	237	877	134	287	221	218	155	572	195	407	1112	948
463	Male	22	Detroit MI	Midwest	White Collar	12	0	2.5	Economy	1993	Non-sedan	White	1828.8	74.82993197	Single	25000	8.5	40	34	34	NaN	NaN	NaN	596	257	201	537	853	652	336	425	130	939	NaN	625	930	820	230	787	126	244	209	198	148	576	205	380	1043	880
464	Female	29	Detroit MI	Midwest	White Collar	16	0	2.5	Economy	1997	Non-sedan	White	1587.5	47.61904762	Married	90000	6.5	NaN	NaN	NaN	4	4	34	572	228	181	455	720	539	274	337	131	875	705	518	860	722	272	737	108	218	169	169	151	555	187	347	895	783
465	Female	27	Detroit MI	West	White Collar	16	1	2.5	Economy	1997	Non-sedan	White	1651	68.02721088	Married	70000	7.5	NaN	NaN	NaN	14	12	38	566	220	202	507	773	571	305	380	134	1030	872	578	969	765	225	757	119	240	185	184	152	557	188	422	1030	841
466	Male	49	Detroit MI	Midwest	White Collar	18	2	0.5	Economy	1997	Sedan	White	1828.8	92.97052154	Married	52500	11	44	38	33	NaN	NaN	NaN	581	262	220	569	896	676	349	432	152	1052	NaN	668	1039	849	199	787	124	281	214	213	157	589	204	386	1059	953
467	Male	32	Detroit MI	Midwest	White Collar	16	0	5	Economy	1996	Non-sedan	White	1727.2	70.29478458	Single	52500	9.5	NaN	30	30	NaN	NaN	NaN	571	253	234	547	850	616	313	414	141	940	NaN	557	986	754	221	815	117	258	215	202	154	587	200	363	972	812
468	Female	20	Detroit MI	Midwest		12	0	2.5	Economy	1991	Sedan	White	1600.2	45.35147392	Single	NaN	6.5	NaN	NaN	NaN	4	2	34	542	216	187	479	738	551	292	304	130	789	650	528	775	726	228	739	107	228	176	180	143	541	189	342	882	748
469	Female	19	Detroit MI	Midwest		12	0	2.5	Economy	1991	Non-sedan	White	1625.6	72.56235828	Single	NaN	7.5	NaN	NaN	NaN	12	13	38	558	235	193	500	752	559	307	412	131	985	825	600	951	734	234	755	109	232	180	172	143	542	189	445	1147	778
470	Male	55	Detroit MI	Midwest	Management	18	3	2.5	Luxury	1997	<undefined>	White	1739.9	78.00453515	Married	150000	9.5	40	34	30	NaN	NaN	NaN	583	273	226	567	867	641	341	441	151	1032	NaN	595	1054	766	213	789	116	272	207	199	162	582	196	361	994	842
471	Male	57	Detroit MI	Midwest	Management	16	2	5	Economy	1998	Sedan	White	1803.4	104.30839	Married	90000	9.5	44	44	30	NaN	NaN	NaN	566	277	237	555	867	630	318	494	152	1169	NaN	633	1131	798	218	794	119	265	219	202	158	571	196	424	1171	920
472	Female	58	Detroit MI	Midwest	White Collar	12	2	5	Luxury	1997	Sedan	White	1625.6	63.49206349	Married	90000	8.5	NaN	NaN	NaN	10	12	36	553	232	199	497	754	555	298	371	136	961	773	565	951	724	233	744	103	239	182	178	146	536	176	413	1025	859
473	Female	30	Detroit MI	Midwest	Management	18	0	5	Luxury	1997	Sedan	White	1701.8	54.87528345	Married	150000	7	NaN	NaN	NaN	4	4	34	588	223	189	502	788	599	313	338	128	866	712	578	829	798	239	776	110	236	177	172	144	563	200	369	951	863
474	Male	48	Detroit MI	Foreign	White Collar	18	1	5	Economy	1997	Sedan		1625.6	72.56235828	Divorced/Widowed	90000	7.5	40	33	28	NaN	NaN	NaN	563	244	207	506	772	565	299	424	152	1017	NaN	534	1033	673	240	757	122	236	198	182	166	589	195	350	997	753
475	Female	30	Detroit MI	Midwest	White Collar	16	0	2.5	Economy	1996	Non-sedan	White	1638.3	52.60770975	Married	52500	8	NaN	NaN	NaN	6	6	36	564	235	182	492	770	588	310	321	135	831	713	549	815	756	218	759	108	244	182	181	146	547	186	384	964	791
476	Female	54	Detroit MI	Midwest	White Collar	14	2	2.5	Luxury	1992	Sedan	White	1689.1	65.75963719	Divorced/Widowed	25000	9	NaN	NaN	NaN	12	12	36	554	243	198	520	787	589	322	370	138	970	822	595	935	758	208	762	106	250	197	187	150	534	179	429	1064	839
478	Male	32	Detroit MI	Midwest	White Collar	16	0	5	Economy	1987	Non-sedan	White	1752.6	65.75963719	Single	25000	9	NaN	32	NaN	NaN	NaN	NaN	572	248	221	539	827	606	318	391	132	934	NaN	588	975	774	219	768	112	255	204	199	147	566	196	330	935	842
479	Male	28	Detroit MI	Midwest	White Collar	16	1	2.5	Economy	1993	Sedan	White	1651	70.29478458	Married	52500	9.5	36	32	30	NaN	NaN	NaN	575	262	202	512	788	586	310	425	147	976	NaN	555	1000	726	238	756	119	256	207	187	157	581	204	360	993	840
480	Female	19	Detroit MI	Midwest		12	NaN	2.5	Economy	1992	Sedan	White	1581.15	48.5260771	Single	70000	7.5	NaN	NaN	NaN	NaN	4	34	541	223	190	499	760	570	309	335	125	807	664	546	779	742	202	710	107	232	171	182	144	536	184	350	911	766
481	Male	35	Detroit MI	Midwest	White Collar	18	3	5	Economy	1996	Sedan	White	1816.1	84.80725624	Married	70000	10	44	34	32	NaN	NaN	NaN	605	258	220	549	864	644	329	437	143	1055	NaN	616	1070	836	237	820	127	272	219	200	150	569	197	394	1062	914
482	Female	21	Detroit MI	Midwest	White Collar	16	0	2.5	Economy	1998	Sedan	White	1625.6	52.15419501	Single	70000	8	NaN	NaN	NaN	4	5	NaN	526	235	200	505	765	565	305	350	129	807	676	570	785	764	201	748	109	241	174	186	143	536	184	350	921	820
483	Female	28	Detroit MI	Midwest	White Collar	12	0	5	Economy	1998	Sedan	White	1625.6	57.59637188	Married	70000	8	NaN	NaN	NaN	7	7	34	568	232	200	505	772	572	305	356	125	881	733	552	861	751	239	763	111	244	179	178	147	545	198	406	969	802
484	Female	42	Detroit MI	Foreign	White Collar	18	0	2.5	Economy	1997	Sedan	Asian	1625.6	55.32879819	Single	52500	6.5	NaN	NaN	NaN	8	6	34	575	229	192	465	712	520	273	341	131	855	722	544	806	704	271	787	114	226	166	175	140	531	176	408	988	740
485	Male	25	Detroit MI	Midwest	White Collar	16	0	5	Economy	1992	Sedan	White	1803.4	83.90022676	Married	70000	11	44	34	33	NaN	NaN	NaN	591	281	222	558	867	645	336	444	146	999	NaN	628	1020	848	216	815	121	278	231	205	152	595	210	376	1039	914
486	Male	25	Detroit MI	Midwest	White Collar	16	0	5	Economy	1998	Sedan	White	1828.8	83.90022676	Single	52500	13	44	34	32	NaN	NaN	NaN	595	289	226	546	864	638	320	448	148	1050	NaN	606	1094	827	234	816	137	297	231	212	160	613	214	412	1052	902
487	Male	56	Detroit MI	Midwest	Management	14	2	5	Economy	1997	Non-sedan	White	1727.2	77.09750567	Married	150000	9.5	36	36	30	NaN	NaN	NaN	573	253	231	555	846	615	324	418	147	966	NaN	609	991	760	211	793	114	257	214	186	159	569	192	389	1031	814
488	Male	48	Detroit MI	Midwest	Management	18	2	5	Economy	1990	Sedan	White	1828.8	83.90022676	Married	90000	11	42	36	31	NaN	NaN	NaN	585	272	221	550	863	642	329	451	144	1034	NaN	620	1037	800	229	843	126	280	216	215	152	569	196	392	1067	930
489	Female	38	Detroit MI	West	White Collar	18	0	2.5	<undefined>	1991	Sedan	White	1828.8	117.9138322	Married	90000	10	NaN	NaN	NaN	22	20	44	614	270	235	568	868	633	333	482	141	1370	1142	706	1227	829	264	794	123	265	182	193	151	581	203	514	1380	981
490	Female	31	Detroit MI	Foreign	White Collar	16	0	5	Economy	1998	Non-sedan	White	1651	55.32879819	Married	NaN	6	NaN	NaN	NaN	6	6	34	550	218	190	495	758	568	305	352	128	868	730	570	822	753	223	745	107	238	165	172	142	532	182	382	989	801
491	Male	36	Detroit MI	Midwest	Management	16	3	0.5	Economy	1994	Sedan	White	1790.7	75.28344671	Married	150000	11.5	40	33	32	NaN	NaN	NaN	628	276	207	533	857	650	326	439	141	984	NaN	601	1009	815	269	795	112	276	229	215	143	582	212	356	976	935
492	Male	37	Detroit MI	Midwest	Blue Collar	14	2	10	Economy	1988	Non-sedan	White	1803.4	102.9478458	Married	37500	11.5	40	36	32	NaN	NaN	NaN	590	276	238	560	858	620	322	485	150	1144	NaN	626	1149	759	235	801	119	280	217	211	161	617	219	428	1142	906
493	Male	57	Detroit MI	Midwest	White Collar	14	2	0.5	Economy	1996	Non-sedan	White	1803.4	95.23809524	Married	70000	10	44	38	32	NaN	NaN	NaN	639	271	207	546	851	644	339	496	155	1071	NaN	626	1077	790	269	814	118	270	217	196	165	605	206	417	1128	908
494	Male	27	Detroit MI	Northeast	White Collar	16	0	8	Luxury	1995	Non-sedan	White	1803.4	104.30839	Single	70000	10	48	38	32	NaN	NaN	NaN	594	272	239	571	870	631	332	484	147	1177	NaN	625	1173	772	235	801	108	260	205	192	156	578	198	414	1167	872
496	Male	37	Detroit MI	Foreign	White Collar	18	2	0.5	Economy	1997	Sedan	Asian	1727.2	68.02721088	Married	90000	8.5	38	33	30	NaN	NaN	NaN	568	242	184	534	856	672	350	441	145	979	NaN	597	979	788	198	783	116	256	200	199	158	582	196	355	958	896
497	Male	20	Detroit MI	Midwest		12	0	0.5	Economy	1998	Non-sedan	White	1854.2	56.6893424	Single	150000	11.5	NaN	29	34	NaN	NaN	NaN	626	254	213	549	843	630	336	365	137	804	NaN	619	841	844	258	821	102	274	196	197	153	581	207	332	873	911
498	Male	43	Detroit MI	Foreign	White Collar	16	2	NaN	Economy	1997	Sedan	White	1701.8	97.50566893	Married	52500	9	42	38	30	NaN	NaN	NaN	594	266	217	559	847	630	342	487	155	1164	NaN	595	1163	721	239	792	125	253	225	196	163	562	187	399	1103	853
499	Female	33	Detroit MI	Midwest	Management	16	1	8	Luxury	1997	Non-sedan	White	1778	68.02721088	Divorced/Widowed	52500	8	NaN	NaN	NaN	12	12	36	608	248	205	560	840	635	355	392	134	960	795	576	950	816	256	824	126	236	190	191	137	551	191	385	1000	843
500	Male	41	Detroit MI	<undefined>	White Collar	14	2	10	Economy	1994	Sedan	Asian	1752.6	88.43537415	Divorced/Widowed	37500	9.5	44	34	32	NaN	NaN	NaN	585	266	207	540	845	638	333	471	156	1066	NaN	604	1098	770	227	759	118	270	211	202	169	610	200	366	1010	893
501	Male	50	Detroit MI	Midwest	White Collar	14	1	2.5	Economy	1991	Non-sedan	White	1778	90.70294785	Married	70000	9.5	42	36	31	NaN	NaN	NaN	620	260	219	562	858	639	343	459	145	1143	NaN	613	1171	778	254	813	121	262	220	205	154	556	190	379	1052	894
502	Male	30	Detroit MI	West	White Collar	18	2	5	Economy	1990	Sedan	White	1828.8	56.6893424	Married	52500	10	38	31	32	NaN	NaN	NaN	599	247	222	548	853	631	326	369	133	792	NaN	580	824	812	248	843	117	263	201	205	152	560	200	330	910	852
503	Female	39	Detroit MI	Midwest	Service	12	2	10	Economy	1993	Sedan	White	1828.8	62.58503401	Divorced/Widowed	37500	7.5	NaN	NaN	NaN	8	8	34	554	232	200	484	730	530	284	366	136	950	771	541	925	686	255	748	108	234	190	179	146	545	180	384	970	735
504	Male	53	Detroit MI	Midwest	White Collar	16	5	2.5	Economy	1994	Sedan	White	1701.8	107.9365079	Married	70000	11	48	44	28	NaN	NaN	NaN	607	288	217	544	842	625	327	524	157	1194	NaN	634	1171	714	261	781	115	265	220	190	166	582	194	427	1153	879
505	Male	29	Detroit MI	Midwest	White Collar	18	0	5	Economy	1996	Non-sedan	White	1778	74.37641723	Single	52500	8.5	40	30	31	NaN	NaN	NaN	562	270	202	539	827	625	337	444	136	968	NaN	614	984	797	203	786	122	259	222	199	145	575	205	344	947	879
506	Male	24	Detroit MI	Midwest	Blue Collar	21	0	2.5	Economy	1996	Sedan	White	1828.8	98.86621315	Single	25000	10.5	NaN	36	31	NaN	NaN	NaN	571	275	218	556	858	640	338	464	149	1126	NaN	637	1130	770	212	785	118	264	212	201	159	606	211	376	1050	899
507	Male	33	Detroit MI	Midwest	Blue Collar	14	1	5	Economy	1996	Sedan	White	1727.2	87.52834467	Married	70000	9.5	NaN	32	32	NaN	NaN	NaN	616	274	222	552	840	618	330	442	145	1052	NaN	600	1043	772	259	796	119	266	215	200	161	591	206	382	1054	873
509	Male	39	Detroit MI	Midwest	Management	14	2	0.5	Economy	1998	Non-sedan	White	1727.2	80.72562358	Married	52500	9.5	42	34	32	NaN	NaN	NaN	576	253	221	547	850	629	326	427	144	1018	NaN	598	1026	766	219	791	116	267	221	202	154	581	200	353	984	862
511	Male	38	Detroit MI	Midwest		14	NaN	5	Economy	NaN	Non-sedan	White	1949.45	87.98185941	Married	NaN	14	44	34	38	NaN	NaN	NaN	656	286	206	579	922	716	373	455	143	1016	NaN	669	1034	948	247	878	122	300	215	221	163	598	204	402	1060	1043
512	Male	34	Detroit MI	Midwest	White Collar	16	3	5	Economy	1993	Sedan	White	1727.2	86.16780045	Married	NaN	10.5	44	34	32	NaN	NaN	NaN	582	273	234	559	846	612	325	456	146	1102	NaN	602	1124	731	246	813	131	270	229	196	156	589	204	393	1081	853
513	Male	19	Detroit MI	Midwest		12	0	8	<undefined>	1990	Sedan	White	1778	81.63265306	Single	52500	10.5	NaN	33	32	NaN	NaN	NaN	611	278	222	567	900	678	345	438	141	962	NaN	623	957	827	239	789	124	270	209	197	149	563	196	380	1038	871
514	Male	34	Detroit MI	Midwest	White Collar	12	2	5	Economy	1997	Non-sedan	White	1778	79.36507937	Married	70000	8.5	42	33	31	NaN	NaN	NaN	587	257	215	555	851	636	340	441	147	1029	NaN	586	1052	773	222	782	116	258	211	202	159	591	202	369	1014	874
515	Male	20	Detroit MI	Midwest		12	NaN	8	Economy	1994	Non-sedan	White	1778	74.82993197	Single	150000	9.5	NaN	32	32	NaN	NaN	NaN	612	261	203	539	821	618	336	442	140	976	NaN	606	1016	791	262	824	121	268	195	195	155	598	213	390	1052	878
517	Male	54	Detroit MI	Midwest	White Collar	12	2	5	Economy	1996	Non-sedan	White	1828.8	NaN	Divorced/Widowed	70000	11	48	46	30	NaN	NaN	NaN	649	326	231	573	882	651	342	579	153	1574	NaN	709	1435	711	307	832	123	292	248	209	162	605	204	537	1616	869
518	Male	59	Detroit MI	<undefined>	White Collar	14	3	2.5	Economy	1998	Non-sedan	White	1854.2	95.23809524	Single	NaN	9.5	46	38	32	NaN	NaN	NaN	654	278	220	573	885	665	353	478	156	1093	NaN	630	1102	801	278	859	121	263	227	195	162	584	194	386	1066	921
519	Female	21	Detroit MI	Midwest		12	0	10	Economy	1998	Non-sedan	White	1727.2	58.9569161	Single	90000	8.5	NaN	NaN	NaN	6	5	34	584	237	192	504	773	581	312	350	124	866	742	591	870	794	249	772	116	252	193	184	141	540	182	353	955	844
520	Male	20	Detroit MI	Midwest		12	0	8	<undefined>	1998	Sedan	White	1828.8	92.97052154	Single	90000	13	42	36	30	NaN	NaN	NaN	616	283	224	553	843	619	329	448	143	1056	NaN	618	1052	791	269	813	125	276	219	195	152	587	209	403	1097	828
521	Male	41	Detroit MI	Northeast	White Collar	16	2	2.5	Economy	1993	Sedan	White	1905	108.8435374	Married	90000	12	48	40	34	NaN	NaN	NaN	648	272	243	586	915	672	343	475	145	1158	NaN	692	1148	856	268	852	120	286	220	213	154	600	210	468	1211	986
522	Female	28	Detroit MI	Midwest	White Collar	18	1	2.5	Economy	1998	Sedan	Black	1701.8	67.12018141	Divorced/Widowed	52500	8.5	NaN	NaN	NaN	10	6	34	568	242	190	523	798	608	333	387	135	890	765	603	884	807	227	741	121	242	180	201	150	585	201	391	1010	823
523	Male	38	Detroit MI	Midwest	White Collar	14	0	5	Economy	1998	Non-sedan	White	1752.6	80.72562358	Single	52500	8.5	40	32	32	NaN	NaN	NaN	595	262	214	538	821	607	324	462	152	967	NaN	604	1002	781	244	794	114	258	215	191	163	566	187	372	1014	865
524	Male	30	Detroit MI	Midwest	White Collar	18	2	10	Economy	1998	Non-sedan	White	1879.6	86.16780045	Married	NaN	10	44	32	34	NaN	NaN	NaN	624	266	243	581	892	649	338	461	145	1054	NaN	645	1102	861	254	848	122	267	232	210	150	586	208	387	1043	957
525	Male	28	Detroit MI	Midwest	White Collar	16	1	5	Economy	1998	Sedan	White	1778	104.30839	Married	NaN	12	48	40	30	NaN	NaN	NaN	654	282	240	562	856	616	322	528	150	1235	NaN	604	1268	753	338	857	128	281	216	215	154	586	203	437	1193	845
526	Male	26	Detroit MI	<undefined>	White Collar	16	NaN	0.5	Economy	1997	Non-sedan	White	1854.2	74.82993197	Single	37500	9	44	33	33	NaN	NaN	NaN	625	269	231	574	871	640	343	446	143	998	NaN	606	1061	829	258	856	122	267	221	206	157	565	193	328	895	897
527	Male	27	Detroit MI	<undefined>	White Collar	18	0	5	Economy	1997	Non-sedan	Asian	1651	68.02721088	Single	52500	10	38	33	28	NaN	NaN	NaN	534	258	203	524	820	617	321	412	147	964	NaN	594	977	755	184	715	118	265	191	196	159	595	205	384	1033	800
529	Male	29	Detroit MI	Midwest	White Collar	16	1	5	Economy	1997	Non-sedan	White	1905	90.70294785	Single	NaN	12	44	34	34	NaN	NaN	NaN	603	288	233	578	916	683	345	450	143	1053	NaN	629	1070	872	229	844	127	296	222	227	154	605	214	370	993	960
530	Female	25	Detroit MI	Midwest	Service	18	0	0.5	Economy	1992	Sedan	White	1625.6	54.42176871	Single	37500	8	NaN	NaN	NaN	8	6	34	552	232	183	517	783	600	334	364	126	900	710	573	820	756	200	754	120	231	189	186	140	558	192	366	965	789
532	Male	35	Detroit MI	Foreign	Management	16	0	5	Economy	NaN	Sedan	White	1778	81.63265306	Married	NaN	10	40	33	30	NaN	NaN	NaN	614	265	221	550	851	630	329	447	150	1035	NaN	584	1062	761	257	836	127	267	211	192	158	561	187	390	1042	842
533	Male	32	Detroit MI	Midwest	White Collar	16	2	8	Economy	1990	Sedan	White	1828.8	95.23809524	Married	52500	10.5	42	34	34	NaN	NaN	NaN	575	277	230	562	878	648	332	438	146	1061	NaN	655	1077	833	221	781	129	269	216	206	157	576	199	374	1027	930
534	Male	40	Detroit MI	Midwest	White Collar	16	0	10	Economy	1993	Non-sedan	White	1752.6	71.6553288	Single	90000	9	38	31	32	NaN	NaN	NaN	621	257	194	507	798	604	313	421	139	970	NaN	587	978	771	278	794	116	261	201	201	152	571	199	378	991	841
535	Male	NaN	Detroit MI	Midwest	White Collar	14	0	5	Economy	1994	Sedan		NaN	NaN		NaN	9	46	36	30	NaN	NaN	NaN	625	287	205	552	875	670	347	534	154	1154	NaN	631	1179	779	246	784	123	263	231	204	164	572	187	395	1095	908
536	Male	36	Detroit MI	Midwest	White Collar	16	0	2.5	Economy	1991	Non-sedan	White	1676.4	77.09750567	Married	52500	7.5	36	36	30	NaN	NaN	NaN	570	252	204	529	814	610	325	429	135	1026	NaN	585	1018	722	235	742	114	244	207	183	147	562	191	389	1048	835
537	Male	39	Detroit MI	Midwest	Management	18	4	2.5	Economy	1997	Non-sedan	White	1854.2	79.36507937	Divorced/Widowed	150000	10.5	42	32	33	NaN	NaN	NaN	662	274	196	565	878	682	369	469	146	1026	NaN	625	1075	832	275	831	134	281	207	208	158	593	204	362	990	895
538	Male	30	Detroit MI	Midwest	White Collar	18	0	0.5	Economy	1998	Sedan	White	1778	81.63265306	Single	70000	10.5	NaN	32	32	NaN	NaN	NaN	571	256	223	553	850	627	330	429	144	1019	NaN	593	1047	785	209	775	128	275	213	213	150	583	203	379	1029	879
539	Male	NaN	Detroit MI	<undefined>	White Collar	18	0	10	Economy	1990	Sedan		NaN	NaN	Single	90000	8.5	42	34	30	NaN	NaN	NaN	553	252	186	501	794	608	315	458	140	1042	NaN	604	1036	737	219	710	113	244	199	189	152	559	191	375	1026	850
540	Male	27	Detroit MI	Northeast	White Collar	16	0	0.5	Luxury	1989	Sedan	Asian	1701.8	86.16780045		52500	9	44	33	30	NaN	NaN	NaN	592	262	230	550	840	610	320	495	161	1065	NaN	588	1132	729	250	782	117	252	212	192	167	607	201	396	1107	795
541	Male	41	Detroit MI	South	White Collar	14	2	2.5	Economy	1996	Non-sedan	White	1854.2	95.23809524	Married	52500	11	44	36	34	NaN	NaN	NaN	628	267	193	552	874	681	359	451	133	1119	NaN	646	1129	832	249	859	127	281	223	210	149	581	204	387	1047	914
542	Male	35	Detroit MI	Midwest	White Collar	14	6	10	Economy	1990	Non-sedan	White	1879.6	122.4489796	Married	90000	12.5	48	38	32	NaN	NaN	NaN	638	281	231	579	901	670	348	520	156	1245	NaN	642	1231	798	265	841	119	273	249	215	167	607	209	415	1149	898
544	Female	53	Detroit MI	Midwest	White Collar	14	0	0.5	Economy	1997	Non-sedan	White	1587.5	56.6893424	Married	70000	7.5	NaN	NaN	NaN	10	8	34	576	228	195	480	725	530	285	362	135	910	805	542	890	709	266	748	114	234	180	183	149	555	186	383	964	750
546	Male	22	Detroit MI	Midwest	Blue Collar	12	0	8	Economy	1994	Non-sedan	White	1727.2	74.82993197	Single	25000	9	NaN	30	32	NaN	NaN	NaN	550	255	220	538	829	609	318	423	135	950	NaN	578	1021	777	217	778	119	257	212	192	155	548	188	350	981	832
547	Male	28	Detroit MI	Midwest	Management	16	0	8	Economy	1998	Sedan	White	1828.8	79.36507937	Single	52500	11	42	33	33	NaN	NaN	NaN	624	272	219	568	870	651	349	454	135	986	NaN	634	1046	817	260	824	118	281	211	201	147	563	192	384	1059	870
548	Male	44	Detroit MI	Northeast	Management	18	3	2.5	Economy	1997	Sedan	White	1803.4	83.90022676	Married	150000	10	42	36	32	NaN	NaN	NaN	615	257	209	529	831	622	320	432	143	1014	NaN	649	1027	835	265	799	128	268	209	199	152	580	205	394	1065	953
549	Male	24	Detroit MI	Midwest	White Collar	16	0	2.5	Economy	1997	Sedan	White	1752.6	70.74829932	Single	37500	9	42	30	32	NaN	NaN	NaN	578	257	214	535	825	611	321	410	138	952	NaN	587	976	767	238	799	124	244	201	179	152	567	194	368	988	843
550	Male	32	Detroit MI	Midwest	White Collar	18	2	2.5	Economy	1995	Sedan	White	1803.4	77.09750567	Married	52500	8.5	48	32	33	NaN	NaN	NaN	633	251	221	560	862	641	339	433	142	949	NaN	589	1005	803	272	858	115	241	206	194	156	576	195	368	985	872
551	Male	23	Detroit MI	Midwest	White Collar	16	0	0.5	Economy	1997	Sedan	White	1778	77.09750567	Single	NaN	10.5	NaN	33	32	NaN	NaN	NaN	565	266	214	552	856	642	338	430	136	994	NaN	615	1002	809	208	779	115	265	207	201	152	563	194	366	1028	884
552	Male	37	Detroit MI	South	Blue Collar	16	0	2.5	Economy	1990	Sedan	White	2006.6	86.16780045	Single	37500	14	42	34	38	NaN	NaN	NaN	632	289	206	584	931	725	378	437	141	950	NaN	671	967	962	241	836	123	305	231	224	149	576	202	388	1035	1054
553	Male	43	Detroit MI	Midwest	Management	14	0	5	Economy	1994	Non-sedan	White	1778	188.2086168	Married	37500	13	48	46	29	NaN	NaN	NaN	654	321	194	561	897	703	367	593	151	1569	NaN	719	1416	756	295	780	115	282	230	203	156	585	202	635	1834	904
554	Male	46	Detroit MI	South	Management	16	0	5	Luxury	1996	Sedan	White	1625.6	86.16780045	Married	150000	8	44	36	28	NaN	NaN	NaN	550	258	217	523	823	606	306	463	149	1091	NaN	592	1106	715	212	723	109	250	212	188	163	581	200	394	1076	817
555	Male	19	Detroit MI	Midwest		12	0	8	Economy	1993	Sedan	White	1778	70.29478458	Single	NaN	10	38	33	32	NaN	NaN	NaN	609	256	212	551	839	627	339	427	137	894	NaN	604	906	785	240	812	117	264	206	198	147	564	203	375	1018	876
556	Female	27	Detroit MI	Northeast	White Collar	18	0	2.5	Economy	1998	Sedan	White	1562.1	52.15419501	Married	150000	6	NaN	NaN	NaN	8	8	36	572	218	185	470	708	523	285	335	130	873	700	514	840	696	278	749	109	223	168	173	140	563	188	384	970	742
557	Male	28	Detroit MI	Midwest	White Collar	18	0	2.5	Economy	1994	Sedan	White	1752.6	78.00453515	Single	37500	9.5	40	34	32	NaN	NaN	NaN	587	269	201	544	837	636	343	413	143	963	NaN	604	972	779	219	810	113	262	210	193	148	586	206	374	1032	834
559	Male	31	Detroit MI	Midwest	White Collar	18	0	2.5	Economy	1993	Non-sedan	White	1841.5	90.70294785	Divorced/Widowed	37500	11	44	34	32	NaN	NaN	NaN	636	275	213	572	906	693	359	465	141	1055	NaN	626	1057	856	249	835	116	275	214	204	152	580	209	394	1042	895
560	Male	34	Detroit MI	Midwest	White Collar	18	2	5	Luxury	1995	Sedan	Black	1778	86.16780045	Married	150000	10	44	34	32	NaN	NaN	NaN	545	271	213	574	895	682	361	455	136	1046	NaN	638	1073	809	168	772	108	272	209	213	148	565	196	406	1070	905
561	Male	29	Detroit MI	Midwest	White Collar	16	1	5	Economy	1986	Sedan	White	1752.6	92.97052154	Married	52500	9.5	46	36	32	NaN	NaN	NaN	561	260	218	555	876	658	337	455	144	1102	NaN	647	1112	801	211	798	127	262	209	207	155	581	198	411	1090	907
562	Male	45	Detroit MI	Northeast	White Collar	18	2	2.5	Economy	1997	Non-sedan	White	1866.9	106.5759637	Married	90000	11.5	44	40	32	NaN	NaN	NaN	631	278	217	569	897	680	352	466	148	1188	NaN	656	1132	851	259	815	115	288	206	208	160	597	201	428	1135	990
563	Male	39	Detroit MI	Midwest	Blue Collar	12	3	0.5	Economy	1998	Non-sedan	White	1930.4	102.0408163	Married	NaN	9.5	46	38	36	NaN	NaN	NaN	622	272	209	564	885	676	355	426	141	1113	NaN	677	1060	856	233	839	123	266	214	202	150	591	210	385	1053	986
564	Male	39	Detroit MI	Midwest	White Collar	14	3	2.5	Economy	1991	Non-sedan	Black	1930.4	89.79591837	Married	37500	11.5	42	34	36	NaN	NaN	NaN	595	274	211	573	888	677	362	453	144	975	NaN	701	1042	918	197	826	123	288	219	217	152	595	207	358	1012	1045
565	Male	29	Detroit MI	South	Blue Collar	14	1	0.5	Economy	1990	Sedan	Black	1854.2	129.2517007	Single	25000	13	48	44	30	NaN	NaN	NaN	656	274	234	589	914	680	355	541	151	1292	NaN	658	1265	785	283	822	122	286	213	213	160	600	210	447	1217	916
566	Male	26	Detroit MI	Midwest	White Collar	16	0	5	Economy	1996	Non-sedan	White	1803.4	86.16780045	Single	37500	11.5	44	34	31	NaN	NaN	NaN	605	284	215	549	857	642	334	470	151	1043	NaN	615	1059	797	245	823	119	283	224	215	155	573	196	368	1046	863
567	Male	32	Detroit MI	Foreign	White Collar	18	0	0.5	Economy	1990	Sedan	Asian	1727.2	88.43537415	Married	70000	9.5	48	38	30	NaN	NaN	NaN	560	263	221	566	889	668	345	449	151	1059	NaN	609	1062	798	191	734	118	253	203	198	164	581	190	405	1085	882
568	Male	35	Detroit MI	Foreign	White Collar	21	0	0.5	Economy	1994	Sedan	Asian	1727.2	83.90022676	Married	150000	10.5	NaN	36	NaN	NaN	NaN	NaN	565	265	204	525	830	626	321	438	140	1035	NaN	617	1029	773	225	752	125	274	199	199	150	564	195	395	1065	891
569	Female	56	Detroit MI	Midwest	Blue Collar	14	3	0.5	Economy	1994	Sedan	White	1320.8	99.77324263	Married	52500	7.5	NaN	NaN	NaN	NaN	16	42	564	258	200	518	765	565	318	486	140	1210	1042	605	1125	664	252	715	112	238	194	174	151	560	184	452	1200	775
571	Male	56	Detroit MI	Midwest	White Collar	16	0	2.5	Economy	1996	Non-sedan	White	1828.8	89.34240363	Divorced/Widowed	52500	10	42	36	32	NaN	NaN	NaN	642	276	225	577	893	668	352	478	138	1049	NaN	640	1091	801	261	827	124	272	218	206	149	583	205	408	1040	884
572	Male	32	Detroit MI	Midwest	White Collar	18	0	2.5	Economy	1997	Sedan	White	1879.6	77.09750567	Married	NaN	10	40	34	34	NaN	NaN	NaN	620	257	232	571	871	639	339	430	147	954	NaN	630	972	854	264	856	116	262	202	195	153	564	194	362	986	934
573	Female	26	Detroit MI	Midwest	White Collar	16	0	0.5	Economy	1995	Sedan	White	1625.6	77.09750567	Married	70000	8	NaN	NaN	NaN	12	14	38	570	248	190	507	765	575	317	434	134	1045	892	613	959	736	250	763	112	239	187	191	148	570	189	429	1121	832
574	Male	25	Detroit MI	South	White Collar	16	0	0.5	Economy	1990	Sedan	Black	1803.4	106.5759637	Single	37500	11.5	NaN	42	32	NaN	NaN	NaN	573	255	219	557	876	657	338	477	149	1147	NaN	657	1140	811	220	796	127	252	210	201	144	570	201	458	1234	918
575	Male	37	Detroit MI	Midwest	White Collar	16	1	10	Economy	1996	Sedan	White	1816.1	82.53968254	Divorced/Widowed	52500	13	42	32	33	NaN	NaN	NaN	617	283	206	557	865	659	351	457	146	1052	NaN	617	1066	824	239	830	119	290	217	214	156	571	195	370	1032	902
576	Male	25	Detroit MI	Midwest	White Collar	16	0	0.5	Economy	1997	Non-sedan	White	1905	111.1111111	Married	70000	12	48	40	36	NaN	NaN	NaN	646	283	243	607	946	703	364	472	143	1108	NaN	688	1138	890	251	811	128	288	216	206	155	584	199	437	1195	975
578	Male	36	Detroit MI	Midwest	White Collar	16	0	5	Economy	1990	Sedan	White	1816.1	73.92290249	Single	52500	10	NaN	32	32	NaN	NaN	NaN	631	264	208	537	852	644	329	422	144	989	NaN	590	1044	792	281	854	118	273	222	212	156	582	200	351	956	891
579	Male	34	Detroit MI	South	White Collar	16	0	8	Economy	1991	Non-sedan	White	1955.8	97.50566893	Married	52500	12	44	38	38	NaN	NaN	NaN	626	284	208	579	908	700	371	460	140	1028	NaN	679	1060	924	232	874	119	288	228	222	145	577	201	408	1101	1018
580	Male	34	Detroit MI	Foreign	Management	18	2	8	Economy	1977	Sedan	White	1803.4	99.77324263	Married	70000	9.5	44	36	32	NaN	NaN	NaN	612	271	228	577	887	659	349	485	141	1160	NaN	626	1174	798	236	802	127	265	203	204	150	567	200	412	1110	941
581	Female	34	Detroit MI	Midwest	Management	16	2	2.5	Economy	1998	Non-sedan	White	1765.3	62.58503401	Married	150000	8.5	NaN	NaN	NaN	8	8	34	599	248	180	505	785	605	325	383	129	899	765	602	900	813	246	790	112	246	194	191	140	550	185	397	1018	864
582	Male	50	Detroit MI	Midwest	White Collar	16	1	2.5	Economy	1996	Sedan	White	1905	102.0408163	Married	150000	11	44	40	32	NaN	NaN	NaN	653	280	220	568	894	674	348	479	142	1109	NaN	650	1108	831	265	888	122	282	222	213	150	580	202	455	1130	941
583	Female	27	Detroit MI	Midwest	Management	16	0	0.5	Economy	1993	Sedan	White	1689.1	77.09750567	Single	52500	8	NaN	NaN	NaN	14	14	38	595	234	185	495	745	560	310	405	125	1034	902	619	935	708	263	776	116	222	194	174	140	555	191	486	1236	782
586	Female	35	Detroit MI	Midwest	White Collar	18	0	8	Economy	1993	Sedan	White	1676.4	59.41043084	Single	52500	8	NaN	NaN	NaN	4	6	34	584	233	175	483	751	576	308	356	131	875	752	590	868	784	256	767	108	239	196	201	142	545	183	377	1013	815
587	Male	44	Detroit MI	Midwest	Management	18	0	2.5	Economy	1997	Sedan	White	1752.6	74.82993197	Married	150000	8.5	40	34	30	NaN	NaN	NaN	575	258	203	533	851	648	330	447	145	986	NaN	583	998	753	219	805	130	250	203	188	153	565	196	389	1001	839
588	Male	39	Detroit MI	Foreign	White Collar	16	3	5	Economy	1998	Non-sedan	White	1778	79.36507937	Married	NaN	10	44	34	31	NaN	NaN	NaN	625	271	217	545	842	625	328	440	142	1049	NaN	605	1080	762	270	825	118	265	211	199	145	588	211	364	1031	853
589	Female	35	Detroit MI	Midwest	White Collar	NaN	0	0.5	Economy	1993	Sedan	White	1841.5	68.93424036	Single	NaN	10	NaN	NaN	NaN	12	12	36	606	246	195	530	823	628	335	380	125	876	782	665	875	867	242	823	112	262	189	208	147	575	194	444	1090	901
590	Female	44	Detroit MI	Midwest	Management	18	1	2.5	Economy	1995	Sedan	White	1727.2	73.46938776	Married	150000	10	NaN	NaN	NaN	9	10	34	596	259	183	523	790	607	340	400	126	900	784	657	863	779	242	770	124	259	201	195	152	570	186	491	1155	834
591	Male	58	Detroit MI	Foreign	Management	14	2	0.5	Economy	1995	<undefined>	White	1790.7	90.70294785	Married	70000	9	44	38	32	NaN	NaN	NaN	597	280	202	532	854	652	330	453	148	1098	NaN	620	1065	769	230	814	126	268	213	201	158	579	201	398	1113	882
592	Male	NaN	Detroit MI	Midwest	Management	21	3	2.5	Luxury	1994	Sedan	White	1879.6	147.3922902	Married	150000	11.5	48	46	32	NaN	NaN	NaN	639	318	215	561	901	686	346	552	161	1378	NaN	686	1283	826	283	836	120	279	235	208	165	588	197	519	1345	934
593	Female	36	Detroit MI	Midwest	White Collar	14	0	2.5	Luxury	1993	Non-sedan	White	1727.2	120.1814059	Single	52500	10	NaN	NaN	NaN	22	20	44	582	276	223	560	835	612	337	507	143	1371	1158	672	1280	794	238	753	123	256	213	208	154	565	188	479	1251	903
594	Female	22	Detroit MI	Midwest	White Collar	16	0	2.5	Luxury	1998	Sedan	White	1727.2	79.36507937	Single	37500	8	NaN	NaN	NaN	12	14	36	608	242	185	520	790	605	335	415	134	917	779	642	895	792	249	768	123	241	192	191	145	576	195	480	1200	854
595	Male	19	Detroit MI	Midwest	White Collar	12	0	2.5	Economy	1989	Sedan	White	1828.8	92.97052154	Single	150000	12	42	38	32	NaN	NaN	NaN	609	288	221	543	867	646	322	446	146	990	NaN	620	996	794	251	831	121	279	213	210	168	615	207	406	1115	869
597	Male	33	Detroit MI	Foreign	White Collar	21	0	0.5	Economy	1992	Sedan	White	1727.2	90.70294785	Divorced/Widowed	52500	10	40	36	30	NaN	NaN	NaN	588	268	222	540	838	616	318	441	141	1077	NaN	592	1079	745	247	818	120	261	207	191	153	570	197	421	1118	826
598	Female	37	Detroit MI	Northeast		16	2	2.5	Economy	1995	Non-sedan	White	1828.8	71.20181406	Married	52500	11	NaN	NaN	NaN	12	10	36	597	262	190	528	811	621	338	416	135	930	786	633	939	849	235	789	125	272	201	216	146	585	202	402	1026	929
599	Male	26	Detroit MI	Midwest	White Collar	16	0	8	Economy	1998	Non-sedan	Black	1879.6	93.42403628	Single	52500	13	46	36	34	NaN	NaN	NaN	570	271	243	587	925	682	344	462	141	1065	NaN	658	1101	899	210	780	119	291	230	225	145	572	205	389	1076	953
600	Female	25	Detroit MI	Midwest	White Collar	18	0	0.5	Economy	1997	Sedan	White	1549.4	52.15419501	Married	90000	5.5	NaN	NaN	NaN	4	6	34	539	219	173	460	721	548	287	330	125	855	701	546	822	690	231	737	105	222	169	158	141	560	186	390	976	705
601	Male	26	Detroit MI	Midwest	White Collar	16	0	5	Economy	1993	Sedan		1905	115.6462585	Single	52500	14	48	40	36	NaN	NaN	NaN	633	293	232	585	900	668	353	501	155	1169	NaN	657	1176	839	262	857	122	284	230	214	160	592	200	413	1148	946
602	Male	34	Detroit MI	<undefined>	White Collar	18	0	0.5	Economy	1995	Sedan	Asian	1828.8	72.56235828	Married	52500	9.5	NaN	32	32	NaN	NaN	NaN	607	269	210	558	860	650	348	396	151	914	NaN	612	934	821	230	829	123	271	199	207	165	568	186	363	965	900
603	Male	43	Detroit MI	Midwest	White Collar	12	2	2.5	Economy	1995	Sedan	White	1752.6	70.29478458	Married	70000	8.5	38	31	32	NaN	NaN	NaN	565	254	204	522	800	596	318	415	138	971	NaN	570	953	771	217	783	111	241	201	184	154	554	187	355	959	858
605	Male	34	Detroit MI	Midwest	White Collar	16	2	2.5	Economy	1998	Non-sedan	White	1727.2	83.44671202	Married	52500	9	42	36	30	NaN	NaN	NaN	599	264	206	537	836	630	331	448	146	995	NaN	599	1016	775	228	783	122	245	194	196	155	565	193	377	1017	895
606	Male	25	Detroit MI	Midwest	White Collar	16	0	2.5	Economy	1987	Sedan	White	1676.4	63.49206349	Single	25000	9.5	38	31	30	NaN	NaN	NaN	524	248	219	521	810	591	302	421	131	965	NaN	565	989	754	183	720	123	248	212	195	146	589	211	335	902	816
607	Female	35	Detroit MI	Midwest	Management	18	2	2.5	Economy	1993	Sedan	White	1651	68.02721088	Married	150000	7.5	NaN	NaN	NaN	8	13	34	611	233	170	466	709	539	296	386	126	895	778	569	884	740	290	789	117	241	178	189	140	546	183	428	1095	779
608	Male	25	Detroit MI	Foreign	White Collar	16	0	2.5	Economy	1998	Sedan	Asian	1600.2	68.48072562	Single	90000	7.5	40	32	28	NaN	NaN	NaN	597	231	204	506	760	556	302	442	156	981	NaN	530	1003	665	270	785	106	232	206	180	165	568	184	357	965	766
609	Female	32	Detroit MI	Midwest	White Collar	16	0	2.5	<undefined>	1997	Non-sedan	White	1727.2	59.86394558	Married	150000	7	NaN	NaN	NaN	4	4	34	591	236	188	505	747	559	317	358	135	864	733	585	845	789	253	792	119	236	182	175	150	577	198	387	975	821
610	Male	39	Detroit MI	Foreign	White Collar	16	2	5	Economy	1993	Sedan	White	1828.8	95.23809524	Married	52500	11.5	46	36	32	NaN	NaN	NaN	628	280	220	554	855	635	334	468	144	1147	NaN	620	1122	785	288	836	124	276	219	204	156	592	207	413	1113	923
611	Male	27	Detroit MI	Midwest	White Collar	16	0	2.5	Economy	1993	Non-sedan	White	1854.2	97.50566893	Married	70000	9	48	36	34	NaN	NaN	NaN	611	263	221	577	899	678	356	471	136	1124	NaN	646	1137	813	228	838	119	263	220	208	150	583	206	397	1097	911
612	Male	24	Detroit MI	Midwest	Blue Collar	14	0	5	Economy	1983	Non-sedan		1854.2	70.29478458	Single	150000	10	NaN	32	32	NaN	NaN	NaN	574	267	221	554	880	659	333	397	133	918	NaN	599	967	847	221	803	128	274	213	211	156	579	204	335	928	899
613	Male	31	Detroit MI	Midwest	Blue Collar	12	1	2.5	Economy	1998	Non-sedan	White	1765.3	117.9138322	Married	37500	9.5	44	42	30	NaN	NaN	NaN	655	280	234	546	852	618	312	508	157	1228	NaN	615	1246	733	318	882	128	249	222	191	167	595	201	416	1169	819
614	Female	44	Detroit MI	Midwest	Management	16	3	5	Economy	1997	Sedan	White	1600.2	58.04988662	Married	150000	7.5	NaN	NaN	NaN	6	6	34	513	239	188	512	750	562	324	357	142	891	734	572	841	744	181	713	115	231	181	181	150	563	191	399	1005	776
615	Female	27	Detroit MI	Midwest	White Collar	16	2	2.5	Economy	1994	Sedan	Black	1574.8	84.80725624	Single	NaN	8.5	NaN	NaN	NaN	14	14	38	540	258	175	485	743	568	310	408	135	1112	920	624	1016	708	221	731	104	256	196	185	154	582	198	461	1175	805
616	Female	37	Detroit MI	Midwest	White Collar	12	1	2.5	Economy	1992	Sedan	White	1625.6	62.58503401	Divorced/Widowed	52500	7	NaN	NaN	NaN	8	8	36	574	235	192	497	745	553	305	395	134	890	764	571	873	739	244	756	115	236	194	181	145	571	189	412	1035	762
617	Male	46	Detroit MI	Midwest	White Collar	21	2	2.5	Luxury	1995	Sedan	White	1828.8	136.0544218	Married	150000	11.5	48	46	30	NaN	NaN	NaN	641	302	239	570	888	649	331	482	150	1346	NaN	653	1278	802	295	836	124	281	224	201	156	588	200	443	1268	922
618	Male	35	Detroit MI	Foreign	White Collar	21	2	0.5	Economy	1993	Non-sedan	Asian	1651	49.88662132	Married	NaN	6	NaN	29	28	NaN	NaN	NaN	576	222	203	484	758	555	281	359	139	811	NaN	511	853	698	270	801	108	226	191	177	155	553	185	311	832	750
620	Male	55	Detroit MI	Midwest	White Collar	18	2	2.5	Economy	1994	Sedan	White	1790.7	104.30839	Married	70000	10.5	46	42	29	NaN	NaN	NaN	601	262	225	588	905	680	363	468	147	1153	NaN	618	1105	758	232	789	129	263	197	197	157	571	200	472	1245	916
621	Female	32	Detroit MI	Midwest	White Collar	21	0	8	Economy	1997	Non-sedan	White	1651	58.04988662	Married	150000	7.5	NaN	NaN	NaN	8	6	34	577	234	177	483	762	585	306	399	132	879	745	586	835	768	239	759	121	232	195	199	140	555	187	398	1020	770
622	Female	44	Detroit MI	Midwest	White Collar	18	0	0.5	Economy	1997	Sedan	White	1600.2	64.39909297	Married	150000	8	NaN	NaN	NaN	10	12	36	601	233	175	491	733	558	316	402	136	950	807	554	908	709	269	775	103	230	182	191	151	570	191	401	1002	767
623	Male	41	Detroit MI	Midwest	White Collar	16	2	0.5	Economy	1990	Sedan	White	1778	72.56235828	Married	70000	9.5	40	30	32	NaN	NaN	NaN	627	269	219	534	828	609	315	405	136	897	NaN	577	926	786	281	862	131	262	221	192	146	575	201	376	989	848
624	Female	44	Detroit MI	Midwest	Management	18	0	5	Economy	1996	<undefined>	White	1701.8	66.21315193	Single	70000	9	NaN	NaN	NaN	10	10	36	575	242	215	528	788	573	313	396	133	934	787	621	900	771	236	774	114	251	202	203	145	560	190	406	1085	819
625	Male	51	Detroit MI	Midwest	White Collar	16	2	2.5	Economy	1989	Non-sedan	White	1498.6	63.49206349	Divorced/Widowed	70000	5	42	32	28	NaN	NaN	NaN	489	234	219	502	764	545	283	402	141	1016	NaN	525	1022	630	183	692	112	216	187	166	147	549	189	339	945	704
626	Female	28	Detroit MI	Midwest	White Collar	18	0	5	Economy	1998	Sedan	White	1625.6	52.15419501	Married	150000	7	NaN	NaN	NaN	4	4	34	553	234	173	477	728	555	304	358	135	794	746	548	800	731	235	748	105	240	194	192	148	552	186	349	907	740
627	Female	48	Detroit MI	South	Blue Collar	14	1	10	Economy	1995	Sedan	White	1612.9	51.24716553	Divorced/Widowed	52500	8.5	NaN	NaN	NaN	8	4	36	555	234	193	503	740	547	310	345	130	859	717	532	821	732	221	759	109	242	192	193	146	540	185	352	911	754
628	Female	24	Detroit MI	South	White Collar	12	0	0.5	Economy	1995	Sedan	White	1625.6	68.48072562	Married	37500	8.5	NaN	NaN	NaN	12	11	36	587	246	187	504	750	563	317	418	132	949	834	564	916	752	254	748	111	247	196	195	144	545	182	420	1052	778
629	Male	57	Detroit MI	Midwest	Management	18	3	8	Economy	1998	Sedan	White	1828.8	118.8208617	Married	150000	10	48	42	30	NaN	NaN	NaN	586	291	235	579	897	662	344	530	156	1195	NaN	630	1205	805	222	807	124	269	222	199	171	609	205	433	1177	963
630	Female	53	Detroit MI	Midwest	White Collar	14	2	2.5	Economy	1997	Non-sedan	White	1511.3	63.49206349	Married	17500	5	NaN	NaN	NaN	12	12	36	528	222	201	472	721	520	271	378	121	1005	814	550	953	666	240	707	96	214	180	162	133	496	168	398	1030	813
632	Male	39	Detroit MI	Midwest	White Collar	18	2	8	Economy	1994	Sedan	White	NaN	NaN	Married	90000	9.5	42	31	32	NaN	NaN	NaN	579	252	194	535	840	646	341	446	143	991	NaN	596	1027	798	215	789	130	266	212	197	161	582	197	356	981	868
633	Male	40	Detroit MI	Midwest	White Collar	18	0	5	Economy	1997	Sedan	White	1930.4	138.3219955	Single	90000	13	48	46	34	NaN	NaN	NaN	635	300	226	580	905	679	354	520	153	1361	NaN	685	1326	871	250	820	130	289	218	215	154	599	204	483	1255	988
634	Male	55	Detroit MI	Midwest	White Collar	21	3	10	Economy	1998	Sedan	White	1772.92	79.36507937	Married	150000	9.5	42	34	31	NaN	NaN	NaN	615	258	221	556	858	637	335	420	150	993	NaN	617	1022	787	262	833	114	261	204	202	160	590	201	385	1033	867
635	Female	26	Detroit MI	Midwest	White Collar	21	1	0.5	Economy	1990	Sedan	Black	1701.8	86.16780045	Divorced/Widowed	25000	10	NaN	NaN	NaN	14	14	36	576	245	183	509	787	604	326	420	136	1099	875	611	1028	786	250	753	115	273	211	204	150	594	194	442	1120	846
636	Male	47	Detroit MI	Foreign	Management	18	3	5	Luxury	1998	Sedan	White	1854.2	97.50566893	Divorced/Widowed	150000	11	44	36	34	NaN	NaN	NaN	629	278	234	571	887	653	337	455	145	1128	NaN	642	1098	831	268	860	128	274	224	208	154	604	211	403	1140	906
637	Male	31	Detroit MI	West	White Collar	18	0	2.5	Economy	1989	Non-sedan		1790.7	81.17913832	Married	150000	9	42	32	34	NaN	NaN	NaN	601	259	211	565	886	675	354	450	154	1002	NaN	621	1024	836	220	798	130	260	209	194	165	597	199	378	1017	919
638	Male	35	Detroit MI	Midwest	White Collar	18	2	5	Economy	1998	Sedan	White	1701.8	68.02721088	Married	90000	8	32	32	30	NaN	NaN	NaN	568	245	204	527	816	612	323	391	135	954	NaN	586	977	757	216	769	115	258	204	196	150	548	187	361	989	806
639	Male	22	Detroit MI	Foreign		16	0	10	Economy	1988	Sedan	White	1981.2	97.50566893	Single	90000	12	NaN	36	36	NaN	NaN	NaN	673	272	221	601	914	693	380	482	138	991	NaN	671	1045	932	266	858	117	285	212	210	161	568	190	387	1059	1020
640	Female	46	Detroit MI	Northeast	White Collar	16	2	2.5	Economy	1998	Sedan	White	1803.4	82.99319728	Married	70000	9.5	NaN	NaN	NaN	14	14	34	672	252	159	525	774	615	366	446	138	1040	854	619	926	789	304	856	118	255	197	192	150	601	196	446	1160	842
641	Male	46	Detroit MI	Northeast	White Collar	21	2	2.5	Economy	1997	Sedan	White	1727.2	81.63265306	Married	52500	9.5	NaN	36	30	NaN	NaN	NaN	619	268	210	549	836	626	339	468	150	1009	NaN	586	1005	754	255	800	121	264	221	203	151	556	186	390	1034	827
642	Female	31	Detroit MI	Midwest	White Collar	16	1	0.5	Economy	1998	Non-sedan	White	1778	72.56235828	Married	150000	9.5	NaN	NaN	NaN	14	12	36	594	249	200	537	818	618	337	393	129	975	774	636	870	836	235	786	111	252	197	196	145	586	197	424	1061	904
643	Male	29	Detroit MI	Northeast	White Collar	18	0	5	Economy	1992	Non-sedan	White	1727.2	70.29478458	Single	70000	9.5	NaN	33	33	NaN	NaN	NaN	545	246	201	527	834	633	326	410	135	924	NaN	595	956	803	193	786	125	252	202	199	153	577	201	354	992	869
644	Female	28	Detroit MI	South	White Collar	21	0	2.5	Economy	1998	Sedan	White	1739.9	67.12018141	Married	150000	9	NaN	NaN	NaN	10	12	36	612	252	178	500	775	597	322	404	132	951	814	605	915	809	259	803	109	249	188	191	151	553	182	420	1050	888
646	Female	47	Detroit MI	Midwest	White Collar	18	0	2.5	Economy	1998	Sedan	White	1651	61.2244898	Married	90000	8	NaN	NaN	NaN	8	8	36	567	235	183	493	752	569	310	375	128	892	760	575	859	755	242	757	107	241	197	191	141	545	185	414	1031	805
647	Male	51	Detroit MI	Northeast	White Collar	16	0	0.5	Economy	1986	Sedan	White	1828.8	134.2403628	Married	NaN	12	48	46	32	NaN	NaN	NaN	670	289	237	597	919	682	360	543	157	1290	NaN	653	1272	794	296	856	121	278	221	209	166	603	210	412	1264	937
648	Male	43	Detroit MI	Midwest	White Collar	16	0	2.5	Economy	1995	Non-sedan	White	1778	92.97052154	Single	70000	10	42	36	30	NaN	NaN	NaN	620	254	234	567	868	634	333	448	144	1064	NaN	601	1060	781	261	830	118	262	221	201	157	582	196	423	1124	898
649	Female	22	Detroit MI	Midwest	White Collar	16	0	8	Economy	1997	Sedan	White	1752.6	58.9569161	Single	37500	9	NaN	NaN	NaN	10	8	36	546	254	192	534	810	618	342	354	124	838	720	611	837	841	174	765	109	249	187	185	135	545	185	399	1010	868
650	Male	49	Detroit MI	Foreign	White Collar	16	4	5	Economy	1997	Sedan	White	1752.6	74.82993197	Married	90000	10.5	40	34	30	NaN	NaN	NaN	592	251	219	544	834	615	325	439	148	1025	NaN	584	1066	761	239	790	124	268	221	208	161	597	204	370	980	832
651	Female	32	Detroit MI	Foreign	White Collar	18	0	2.5	Economy	1991	Sedan	White	1625.6	58.9569161	Single	70000	7	NaN	NaN	NaN	10	8	36	551	224	202	519	785	583	317	370	132	868	748	562	869	750	210	757	109	234	176	182	141	540	180	378	998	771
652	Male	37	Detroit MI	Midwest	White Collar	18	2	5	Economy	1998	Sedan	White	1765.3	86.16780045	Married	70000	10	46	36	34	NaN	NaN	NaN	606	267	215	564	867	652	349	454	149	1098	NaN	608	1149	787	268	816	110	263	222	202	152	575	198	379	1035	890
653	Male	54	Detroit MI	Midwest	White Collar	21	0	2.5	Luxury	1998	Sedan	White	1828.8	97.50566893	Divorced/Widowed	90000	10	42	38	31	NaN	NaN	NaN	625	275	214	557	857	643	343	469	144	1032	NaN	634	1054	800	252	827	120	265	212	199	154	593	213	442	1176	872
654	Male	38	Detroit MI	Midwest	Management	16	4	2.5	Economy	1998	Sedan	White	1930.4	52.15419501	Married	90000	12.5	44	38	36	NaN	NaN	NaN	632	272	239	585	922	683	346	444	145	1110	NaN	633	1135	865	272	866	121	294	226	219	150	595	211	420	1145	1026
655	Female	52	Detroit MI	Midwest	White Collar	14	3	0.5	Economy	1995	Non-sedan	White	1651	68.02721088	Divorced/Widowed	37500	9	NaN	NaN	NaN	10	10	36	566	245	202	517	770	568	315	480	139	978	826	567	975	740	237	765	124	247	207	193	151	560	190	406	1052	792
656	Female	34	Detroit MI	Midwest	White Collar	21	2	0.5	Economy	1997	Sedan	White	1701.8	53.51473923	Married	90000	7	NaN	NaN	NaN	8	6	34	506	220	195	520	785	590	325	362	123	833	730	618	828	846	154	701	104	234	177	191	145	555	185	376	933	915
657	Male	35	Detroit MI	Midwest	White Collar	18	0	5	Economy	1992	Sedan	White	1854.2	70.29478458	Married	90000	9.5	40	32	33	NaN	NaN	NaN	655	266	201	547	844	643	346	442	137	924	NaN	596	961	816	289	861	116	255	220	204	155	560	196	357	967	866
658	Male	28	Detroit MI	Midwest	White Collar	16	2	5	Economy	1996	Sedan	White	1854.2	88.43537415	Married	52500	11.5	44	33	36	NaN	NaN	NaN	615	280	209	567	885	676	358	430	142	1035	NaN	639	1028	870	230	844	117	274	214	205	150	577	201	388	1057	945
659	Male	40	Detroit MI	Midwest	White Collar	16	2	0.5	Economy	1998	Non-sedan	White	1854.2	92.97052154	Married	150000	14	44	36	33	NaN	NaN	NaN	609	287	220	568	896	676	348	451	148	1071	NaN	625	1106	846	234	830	119	298	219	213	157	592	205	411	1083	913
660	Male	48	Detroit MI	Midwest	White Collar	16	2	0.5	Economy	1996	Non-sedan	White	1828.8	131.5192744	Married	90000	11	44	44	30	NaN	NaN	NaN	636	297	232	571	898	666	339	542	151	1249	NaN	619	1279	777	289	836	122	277	233	218	162	612	210	441	1215	876
661	Male	55	Detroit MI	Midwest	White Collar	16	3	0.5	Economy	1987	Sedan	White	1854.2	136.0544218	Married	70000	11.5	48	46	30	NaN	NaN	NaN	677	298	225	570	882	657	345	569	152	1389	NaN	652	1311	770	315	858	121	277	228	206	164	606	208	481	1291	899
662	Female	34	Detroit MI	West	White Collar	18	0	5	Economy	1997	Non-sedan	White	1803.4	64.85260771	Single	70000	9	NaN	NaN	NaN	12	10	36	598	242	195	537	831	636	342	382	126	917	792	625	890	864	228	803	117	250	184	197	142	545	182	405	1019	925
663	Female	53	Detroit MI	Foreign	White Collar	18	2	5	Economy	1996	Non-sedan	White	1701.8	68.02721088	Married	70000	9.5	NaN	NaN	NaN	12	10	34	542	249	215	545	812	597	330	399	130	959	812	597	906	771	215	765	126	257	201	197	145	563	193	412	1030	815
664	Male	36	Detroit MI	Midwest	White Collar	16	0	8	Economy	1997	Non-sedan	White	1930.4	111.1111111	Married	90000	12.5	48	38	34	NaN	NaN	NaN	642	290	241	594	925	684	353	522	143	1167	NaN	672	1216	877	266	888	144	294	236	221	155	601	213	416	1139	969
666	Male	55	Detroit MI	Midwest	White Collar	14	2	8	Economy	1997	Sedan	White	1879.6	96.14512472	Single	90000	13	42	36	34	NaN	NaN	NaN	642	281	218	543	870	652	325	448	151	1064	NaN	623	1089	827	290	885	133	285	218	208	157	588	205	403	1099	942
667	Male	46	Detroit MI	Midwest	White Collar	18	3	5	Economy	1992	Non-sedan	White	1803.4	79.36507937	Married	70000	12	42	34	32	NaN	NaN	NaN	592	282	215	542	850	635	327	441	146	958	NaN	613	1009	842	245	831	122	281	232	210	160	589	202	372	994	924
668	Female	52	Detroit MI	Midwest	White Collar	12	2	8	Economy	1997	Sedan	White	1625.6	62.58503401	Married	90000	8	NaN	NaN	NaN	8	8	34	543	239	210	521	761	551	311	377	138	911	789	583	910	747	214	739	99	238	200	178	151	522	169	405	1045	792
669	Male	55	Detroit MI	Midwest	White Collar	14	3	0.5	Economy	1993	Sedan	White	1772.92	75.73696145	Married	150000	11.5	38	33	30	NaN	NaN	NaN	600	255	207	536	842	635	329	421	142	999	NaN	595	1041	783	236	806	123	287	216	208	158	577	195	339	960	859
670	Male	29	Detroit MI	South	White Collar	18	0	8	Economy	1996	Sedan	White	1727.2	68.02721088	Single	90000	8.5	NaN	32	28	NaN	NaN	NaN	600	260	197	487	769	572	290	394	138	916	NaN	570	935	708	279	825	116	258	204	192	155	587	206	360	996	759
671	Male	63	Detroit MI	Foreign	White Collar	16	2	2.5	Economy	1995	Sedan	Asian	1625.6	73.92290249	Married	52500	8.5	42	38	29	NaN	NaN	NaN	546	259	199	510	806	607	311	411	138	976	NaN	555	977	719	213	742	114	262	205	196	160	555	187	359	1024	862
1031	Male	50	Ames IA	Midwest	White Collar	16	2	8	Economy	1993	Sedan	White	1854.2	108.8435374	Married	90000	12	48	40	30	NaN	NaN	NaN	629	289	225	588	919	694	363	498	152	1179	NaN	640	1172	819	235	825	130	281	235	218	162	601	205	416	1124	910
1032	Female	27	Ames IA	West	White Collar	16	0	5	Economy	1996	Non-sedan	White	1676.4	58.9569161	Married	70000	7	NaN	NaN	NaN	8	8	36	575	226	174	485	762	588	311	360	134	849	709	583	824	771	246	752	116	232	190	186	145	546	185	391	1010	791
1035	Female	41	Ames IA	Midwest	White Collar	18	0	8	Economy	1996	Sedan	White	1676.4	74.82993197	Married	NaN	8.5	NaN	NaN	NaN	14	14	38	574	247	202	546	816	614	344	419	142	982	794	588	908	761	214	757	111	248	205	209	150	578	186	429	1046	777
1036	Male	42	Ames IA	West	White Collar	21	4	5	Economy	1994	Sedan	Hispanic	1739.9	82.53968254	Married	70000	10	46	34	30	NaN	NaN	NaN	586	262	230	564	862	632	334	462	136	1035	NaN	606	1046	758	229	790	118	260	217	194	146	562	199	367	1004	814
1038	Female	48	Ames IA	Midwest	White Collar	16	2	5	Economy	1994	Sedan	White	1625.6	63.49206349	Divorced/Widowed	37500	5.5	NaN	NaN	NaN	8	8	32	559	229	185	501	753	568	316	383	129	930	769	588	889	735	235	761	112	221	186	175	145	530	172	415	1050	762
1039	Female	42	Ames IA	South	White Collar	16	2	5	Economy	1995	Sedan	White	1701.8	68.02721088	Married	90000	9.5	NaN	NaN	NaN	10	9	36	585	254	183	512	792	609	329	397	136	924	798	627	923	803	238	762	109	252	204	194	146	552	191	422	1056	825
1040	Male	54	Ames IA	Midwest	White Collar	18	3	8	Economy	1988	Sedan	Asian	1746.25	65.75963719	Divorced/Widowed	52500	8.5	38	32	31	NaN	NaN	NaN	589	247	222	524	805	583	302	410	149	933	NaN	557	969	765	261	833	117	257	195	193	162	562	185	346	925	850
1041	Male	24	Ames IA	Midwest		16	0	5	Economy	1992	Sedan	White	1778	74.82993197	Married	17500	10.5	42	32	34	NaN	NaN	NaN	598	273	210	557	874	664	347	420	140	969	NaN	618	994	842	226	830	126	270	198	200	162	600	205	372	1001	902
1044	Male	49	Ames IA	Midwest	White Collar	18	2	2.5	<undefined>	1953	Sedan		1625.6	74.82993197	Divorced/Widowed	12500	8.5	NaN	34	29	NaN	NaN	NaN	578	249	212	506	776	564	294	419	147	1002	NaN	557	1004	704	258	743	112	244	200	185	160	573	195	347	977	782
1045	Male	48	Ames IA	West		16	3	0.5	Economy	1984	Non-sedan	White	1701.8	90.70294785	Divorced/Widowed	7500	9.5	40	38	29	NaN	NaN	NaN	583	246	223	540	827	604	317	455	151	1146	NaN	605	1131	726	241	771	117	243	214	198	158	588	201	403	1112	826
1046	Male	29	Ames IA	West	White Collar	18	1	2.5	Economy	1987	Sedan	White	1803.4	77.09750567	Married	37500	9.5	42	33	36	NaN	NaN	NaN	624	255	203	562	876	673	359	412	137	927	NaN	643	970	850	233	832	122	258	218	213	149	589	208	379	1022	908
1047	Female	48	Ames IA	Midwest	Blue Collar	12	2	5	Economy	1999	Sedan	White	1397	63.49206349	Divorced/Widowed	37500	8	NaN	NaN	NaN	12	10	36	582	238	195	537	803	608	342	406	142	971	832	574	910	758	228	759	122	241	201	193	145	553	182	379	974	790
1048	Male	42	Ames IA	Midwest	White Collar	18	2	2.5	Economy	1996	Sedan	White	1828.8	81.63265306	Married	70000	9.5	42	34	34	NaN	NaN	NaN	607	261	223	586	893	670	363	442	138	985	NaN	641	977	848	213	830	120	262	217	207	156	566	204	385	1035	925
1049	Male	32	Ames IA	Midwest	Blue Collar	16	0	2.5	Economy	1994	Non-sedan	White	1727.2	106.5759637	Married	70000	10	46	38	30	NaN	NaN	NaN	636	287	214	532	819	605	318	525	145	1182	NaN	615	1160	728	290	825	111	269	226	199	154	577	194	440	1197	842
1050	Female	51	Ames IA	Midwest	White Collar	16	2	2.5	Economy	1989	Sedan	White	1676.4	74.82993197	Divorced/Widowed	37500	8.5	NaN	NaN	NaN	14	18	40	567	235	201	505	749	548	304	428	135	1031	850	572	958	741	246	765	128	240	195	179	144	574	200	404	1045	829
1051	Male	37	Ames IA	Midwest	Blue Collar	14	2	5	Economy	1994	Non-sedan	White	1727.2	72.56235828	Married	37500	10	42	30	31	NaN	NaN	NaN	592	269	206	532	817	611	326	430	137	976	NaN	562	995	740	244	782	123	262	211	197	151	567	194	349	962	778
1052	Male	41	Ames IA	Midwest	Service	16	2	2.5	Economy	1988	Sedan	White	1778	81.63265306	Married	52500	11	42	34	30	NaN	NaN	NaN	610	268	218	539	831	613	321	457	141	1102	NaN	584	1120	740	264	805	113	280	211	208	156	593	205	373	1057	809
1054	Male	63	Ames IA	Midwest	White Collar	16	NaN	8	Economy	1996	Sedan	White	1676.4	61.2244898	Single	52500	8.5	36	31	29	NaN	NaN	NaN	535	258	192	503	788	596	311	374	137	885	NaN	567	869	763	198	754	109	253	194	189	156	577	199	336	912	842
1055	Male	19	Ames IA	Northeast		12	0	5	Economy	1997	<undefined>	White	1803.4	74.82993197	Single	NaN	11.5	NaN	32	32	NaN	NaN	NaN	590	268	224	580	886	662	356	432	140	919	NaN	623	968	837	209	793	112	284	208	215	150	569	204	350	978	924
1056	Female	33	Ames IA	Midwest	White Collar	16	0	8	Economy	1998	Non-sedan	White	1625.6	52.15419501	Divorced/Widowed	25000	6.5	NaN	NaN	NaN	9	7	32	559	226	183	485	743	560	302	460	123	818	740	550	797	748	243	745	106	225	172	179	140	530	180	341	900	766
1057	Female	39	Ames IA	Midwest	Service	16	0	5	Economy	1994	<undefined>	White	1701.8	58.04988662	Divorced/Widowed	37500	8	NaN	NaN	NaN	6	6	36	548	230	195	515	787	592	320	362	132	876	722	597	850	791	236	759	102	245	191	189	142	559	182	385	975	810
1058	Female	40	Ames IA	Midwest	White Collar	16	3	0.5	Economy	1993	Sedan	White	1625.6	58.9569161	Married	NaN	7.5	NaN	NaN	NaN	8	10	34	542	229	182	492	759	577	310	385	137	860	750	611	850	779	214	729	101	244	176	195	143	542	184	416	1056	791
1059	Male	20	Ames IA	Midwest		12	0	2.5	Luxury	1990	Sedan	White	1803.4	74.82993197	Single	37500	10.5	42	34	34	NaN	NaN	NaN	601	268	203	547	848	645	344	402	136	925	NaN	600	946	788	236	804	115	272	203	205	146	565	195	388	1065	845
1060	Female	38	Ames IA	Northeast	White Collar	18	1	0.5	Economy	1997	Non-sedan	Black	1543.05	86.16780045	Married	70000	7.5	NaN	NaN	NaN	16	16	38	534	232	192	489	746	554	297	442	135	1112	844	585	997	669	224	716	111	236	178	181	150	595	195	450	1170	725
1061	Female	43	Ames IA	Midwest	White Collar	16	5	0.5	Luxury	1991	Sedan	Black	1803.4	79.36507937	Married	90000	10.5	NaN	NaN	NaN	14	14	36	605	246	183	550	845	662	367	420	140	985	792	653	945	856	227	796	114	266	187	205	147	571	192	416	1097	911
1062	Female	23	Ames IA	Midwest		16	0	5	Economy	1995	Sedan	White	1371.6	54.42176871	Single	37500	6	NaN	NaN	NaN	6	5	36	551	238	202	514	775	573	312	365	128	907	745	562	874	737	210	748	115	231	194	178	142	549	186	362	943	783
1063	Female	58	Ames IA	Midwest		18	0	5	Economy	1994	Non-sedan	White	1778	106.5759637	Single	37500	11	NaN	NaN	NaN	20	20	44	619	259	197	550	819	622	353	438	142	1235	1056	691	1072	783	251	803	109	269	203	212	154	567	194	515	1261	895
1064	Male	47	Ames IA	Midwest	Blue Collar	16	2	5	Economy	1987	Non-sedan	White	1752.6	74.82993197	Married	70000	9.5	40	33	32	NaN	NaN	NaN	556	254	220	552	852	632	332	434	144	984	NaN	593	988	754	198	791	114	269	204	193	160	574	194	362	981	847
1065	Male	22	Ames IA	Midwest		16	0	8	Economy	1991	Sedan	White	1803.4	74.82993197	Single	70000	9.5	NaN	32	31	NaN	NaN	NaN	613	265	217	530	824	607	313	418	145	929	NaN	601	990	795	274	839	123	266	214	206	157	594	204	355	1008	852
1066	Male	24	Ames IA	Midwest		12	0	5	Economy	1990	Sedan	White	1828.8	99.77324263	Single	37500	11	42	36	34	NaN	NaN	NaN	621	275	227	582	903	676	355	486	144	1115	NaN	630	1136	827	246	839	123	280	223	208	159	610	215	398	1114	895
1067	Male	35	Ames IA	Midwest	White Collar	16	3	5	Economy	1992	Sedan	White	1854.2	93.42403628	Married	NaN	11	48	36	32	NaN	NaN	NaN	645	263	234	590	901	667	356	496	144	1115	NaN	630	1169	830	271	860	126	276	214	208	154	590	205	384	1070	886
1068	Female	20	Ames IA	Midwest		12	0	5	<undefined>	NaN	<undefined>	White	1752.6	61.2244898	Single	7500	11	NaN	NaN	NaN	14	12	32	556	254	187	511	780	593	324	361	132	837	719	599	823	799	221	778	115	255	187	192	145	557	191	394	1000	836
1069	Male	26	Ames IA	Midwest		12	0	2.5	Economy	1996	Non-sedan	White	1778	63.49206349	Single	NaN	10	38	30	33	NaN	NaN	NaN	587	268	197	531	827	630	334	404	140	946	NaN	600	948	819	235	784	122	259	218	200	154	593	206	345	922	905
1070	Female	42	Ames IA	Midwest	White Collar	16	2	2.5	Economy	1995	Sedan	White	1390.65	67.12018141	Married	52500	7.5	NaN	NaN	NaN	10	11	34	587	237	176	490	756	580	314	370	139	925	786	507	906	727	267	764	114	232	185	173	149	560	190	431	1082	770
1072	Male	60	Ames IA	Midwest	White Collar	18	0	0.5	Economy	1993	Sedan	White	1854.2	118.8208617	Divorced/Widowed	70000	11	48	44	32	NaN	NaN	NaN	646	284	206	549	861	655	343	484	146	1184	NaN	644	1135	811	266	848	131	277	222	211	157	599	209	457	1192	939
1073	Male	61	Ames IA	Midwest	Blue Collar	14	2	2.5	Economy	1996	Non-sedan	White	1727.2	68.02721088	Married	90000	9	38	32	30	NaN	NaN	NaN	556	268	225	550	845	620	325	416	150	953	NaN	571	944	752	201	759	126	262	209	194	157	580	199	360	961	810
1074	Female	56	Ames IA	Midwest	White Collar	12	2	8	Economy	1993	Non-sedan	White	1638.3	58.9569161	Married	90000	7.5	NaN	NaN	NaN	8	10	34	571	233	191	505	762	571	314	368	134	878	741	580	824	755	235	749	116	232	194	173	145	522	176	388	955	773
1075	Male	28	Ames IA	Midwest	White Collar	18	0	2.5	Economy	1989	Sedan	White	1854.2	94.33106576	Single	37500	13	44	34	34	NaN	NaN	NaN	613	289	230	556	870	640	326	438	148	1069	NaN	637	1117	846	255	836	127	291	234	212	154	592	208	415	1118	915
1076	Female	63	Ames IA	Midwest	White Collar	16	3	5	Economy	1994	Sedan	White	1612.9	56.23582766	Divorced/Widowed	37500	8	NaN	NaN	NaN	10	10	36	517	233	195	524	770	575	329	388	139	915	729	585	866	724	181	700	101	240	189	178	145	540	185	381	995	757
1077	Female	33	Ames IA	Midwest	White Collar	12	2	5	Economy	1998	Sedan	White	1676.4	68.02721088	Divorced/Widowed	37500	9	NaN	NaN	NaN	14	12	36	603	243	195	526	780	585	331	413	131	946	804	592	899	743	270	770	104	252	210	184	149	546	182	399	1040	780
1078	Female	46	Ames IA	Midwest	White Collar	14	2	5	Economy	1996	Sedan	White	1549.4	59.86394558	Married	52500	7.5	NaN	NaN	NaN	12	12	36	538	224	183	487	738	555	304	401	135	971	804	570	884	714	230	695	101	235	195	182	141	553	191	408	1025	773
1079	Female	51	Ames IA	Midwest	White Collar	14	2	5	Economy	1997	Sedan	White	1701.8	79.36507937	Married	70000	9	NaN	NaN	NaN	16	16	42	618	252	183	512	770	587	329	428	143	1002	860	603	939	733	276	796	121	240	193	185	153	570	186	432	1088	792
1080	Male	53	Ames IA	Midwest	Management	18	1	8	Luxury	1995	Sedan	White	1905	92.97052154	Married	150000	10.5	44	36	34	NaN	NaN	NaN	598	281	236	585	903	667	349	458	158	1085	NaN	673	1051	877	220	834	120	271	213	208	170	607	206	392	1068	956
1081	Female	28	Ames IA	Midwest	White Collar	18	1	2.5	Economy	1998	Non-sedan	White	1574.8	63.49206349	Married	150000	7	NaN	NaN	NaN	7	8	36	550	215	183	492	740	557	309	401	132	960	798	569	894	736	232	707	102	231	188	187	144	535	182	399	1026	864
1082	Male	23	Ames IA	Midwest		16	0	0.5	Economy	1992	Sedan	White	1854.2	81.63265306	Single	25000	13	NaN	34	34	NaN	NaN	NaN	624	270	223	592	902	679	369	423	133	969	NaN	611	1024	838	232	850	125	281	215	209	154	582	202	367	1013	884
1083	Female	60	Ames IA	Midwest	White Collar	12	2	2.5	Economy	1993	Non-sedan	White	1562.1	52.60770975	Married	52500	6.5	NaN	NaN	NaN	6	6	34	543	230	185	493	738	553	308	370	135	902	760	530	850	698	231	731	114	232	186	179	145	554	190	361	920	726
1084	Female	46	Ames IA	West		18	2	0.5	Economy	1989	Non-sedan	White	1625.6	56.6893424	Married	150000	8	NaN	NaN	NaN	10	10	34	528	222	192	506	747	555	314	355	132	828	737	562	812	734	213	739	103	244	186	189	142	538	185	431	1050	759
1085	Male	28	Ames IA	Midwest	White Collar	21	0	2.5	<undefined>	1993	Sedan	White	1803.4	94.33106576	Married	70000	10.5	44	36	32	NaN	NaN	NaN	572	274	223	579	892	669	356	472	142	1135	NaN	638	1141	834	189	779	125	268	206	203	149	584	211	381	1052	920
1086	Female	46	Ames IA	South	White Collar	16	2	2.5	Luxury	1984	Sedan	White	1485.9	54.42176871	Married	52500	5	NaN	NaN	NaN	8	8	34	520	215	177	466	700	523	289	353	129	945	777	532	900	646	222	706	105	222	178	170	142	520	171	362	970	726
1087	Female	48	Ames IA	Midwest		12	3	2.5	Economy	1988	Non-sedan	White	1625.6	90.70294785	Divorced/Widowed	17500	8	NaN	NaN	NaN	NaN	20	38	574	242	202	529	758	556	327	450	150	1097	954	595	1015	692	249	755	103	234	187	175	158	542	175	482	1288	832
1088	Female	43	Ames IA	Midwest	White Collar	18	0	5	Luxury	1986	Sedan	White	1651	52.15419501	Married	NaN	8.5	NaN	NaN	NaN	6	6	36	553	245	183	482	758	575	299	328	134	845	726	572	813	751	220	740	112	238	195	188	144	553	200	354	933	808
1089	Female	44	Ames IA	West	White Collar	18	3	5	Luxury	1993	Non-sedan		1517.65	47.16553288	Married	150000	6	NaN	NaN	NaN	4	6	34	508	225	185	467	730	545	282	359	138	809	707	534	814	687	198	688	106	222	172	167	152	547	181	350	913	740
1090	Male	50	Ames IA	Foreign	White Collar	16	1	0.5	Economy	1995	Non-sedan	White	1981.2	100.6802721	Married	90000	14	48	40	36	NaN	NaN	NaN	666	288	217	618	933	716	401	471	151	1095	NaN	669	1089	914	247	897	120	300	221	218	161	574	194	405	1104	1037
1092	Male	41	Ames IA	Northeast	White Collar	16	2	2.5	Economy	1991	Non-sedan	White	1778	82.53968254	Married	150000	9.5	NaN	36	32	NaN	NaN	NaN	582	249	214	537	831	617	323	434	143	1007	NaN	614	1039	810	236	806	121	265	205	208	149	582	208	388	1051	913
1093	Male	63	Ames IA	Midwest		16	3	2.5	Economy	1994	Sedan	White	1778	81.63265306	Married	52500	10	42	38	30	NaN	NaN	NaN	602	260	227	567	851	624	340	449	138	1060	NaN	615	1020	778	235	813	120	270	215	195	149	543	184	394	1074	860
1094	Male	64	Ames IA	Midwest		18	0	8	Economy	1997	Sedan	White	1778	72.56235828	Married	52500	9.5	42	34	32	NaN	NaN	NaN	564	264	219	541	845	626	322	407	147	957	NaN	612	993	803	207	789	127	267	211	212	156	605	215	361	962	899
1095	Female	43	Ames IA	Midwest	White Collar	14	3	2.5	Economy	1991	Sedan	White	1625.6	68.02721088	Married	52500	8	NaN	NaN	NaN	12	12	36	535	234	200	517	771	571	317	394	132	960	816	635	940	764	214	729	104	238	190	197	140	530	181	427	1095	800
1096	Female	54	Ames IA	Northeast	White Collar	21	4	8	Economy	1994	Sedan	White	1701.8	71.6553288	Married	150000	10	NaN	NaN	NaN	14	14	36	588	230	207	540	806	599	333	465	142	972	841	587	975	769	246	779	109	250	183	181	156	553	178	414	1065	926
1097	Male	50	Ames IA	Midwest	White Collar	24	0	10	Economy	1982	Sedan	White	1778	65.75963719	Single	37500	9.5	38	31	34	NaN	NaN	NaN	558	260	207	556	873	666	349	409	137	964	NaN	629	993	859	184	788	119	268	210	203	154	573	202	340	938	941
1098	Female	22	Ames IA	Midwest		12	0	8	Economy	1995	Sedan	White	1727.2	72.56235828	Single	NaN	10	NaN	NaN	NaN	NaN	12	36	592	249	195	515	771	576	320	390	128	955	794	590	900	794	252	787	112	254	192	195	144	546	190	417	1056	800
1099	Male	23	Ames IA	South		16	1	0.5	Economy	1982	Sedan	White	1727.2	73.01587302	Married	25000	8	NaN	34	30	NaN	NaN	NaN	562	245	227	543	845	618	316	427	143	1006	NaN	586	1048	762	232	781	124	253	199	195	151	555	195	369	1031	835
1100	Female	30	Ames IA	Midwest	White Collar	18	0	2.5	<undefined>	NaN	<undefined>	White	1727.2	65.75963719	Single	52500	10	NaN	NaN	NaN	10	9	38	586	246	203	527	781	578	324	375	140	883	757	594	874	786	245	789	106	255	191	193	149	562	190	397	995	824
1101	Female	40	Ames IA	Midwest	White Collar	18	0	10	Economy	1987	Sedan	White	1663.7	67.57369615	Single	25000	6	NaN	NaN	NaN	11	12	34	550	224	200	530	801	601	330	405	130	946	804	601	895	750	208	749	124	227	182	186	140	543	195	426	1052	804
1102	Female	24	Ames IA	Midwest		12	0	5	Luxury	1990	Sedan	White	1752.6	72.10884354	Single	150000	9	NaN	NaN	NaN	10	13	34	582	239	195	535	800	605	340	412	134	990	838	634	970	822	226	759	110	247	192	197	145	537	180	391	1035	870
1103	Male	29	Ames IA	Northeast		18	0	5	Economy	1986	Non-sedan	White	1930.4	104.30839	Single	17500	14	NaN	38	36	NaN	NaN	NaN	646	285	224	595	915	691	371	464	147	1049	NaN	668	1092	883	252	869	134	296	225	217	160	602	212	415	1135	945
1104	Male	40	Ames IA	Midwest	White Collar	21	2	8	Economy	1997	Sedan	White	1803.4	82.53968254	Married	70000	10	40	34	33	NaN	NaN	NaN	647	270	222	559	881	659	337	438	146	1034	NaN	603	1035	809	283	839	123	260	219	208	160	590	208	376	1053	862
1105	Female	49	Ames IA	Midwest	White Collar	16	2	5	Economy	1988	Non-sedan	White	1625.6	81.63265306	Married	90000	8.5	NaN	NaN	NaN	12	14	36	612	255	202	526	768	566	324	440	144	958	806	591	920	717	294	799	116	242	207	189	144	558	182	456	1160	762
1106	Male	57	Ames IA	Northeast	White Collar	21	2	0.5	Economy	1995	Non-sedan	White	1752.6	63.49206349	Married	90000	9	38	33	32	NaN	NaN	NaN	577	260	171	508	817	646	337	401	138	944	NaN	583	951	774	202	765	108	265	196	195	150	559	193	349	925	851
1108	Male	19	Ames IA	Midwest		12	0	8	Economy	1988	Sedan	White	1752.6	66.66666667	Single	70000	9	38	31	31	NaN	NaN	NaN	571	248	223	538	826	603	315	399	141	950	NaN	578	987	800	233	806	123	245	196	195	151	557	190	341	948	878
1109	Female	30	Ames IA	Midwest	Service	18	0	5	Economy	1994	Non-sedan	White	1701.8	58.9569161	Single	37500	8	NaN	NaN	NaN	8	8	36	598	235	206	535	789	583	329	362	136	840	714	581	827	780	254	802	104	229	193	181	146	560	193	370	960	825
1110	Male	27	Ames IA	<undefined>		18	0	5	Economy	1995	Sedan	Hispanic	1701.8	56.6893424	Single	NaN	7.5	NaN	29	30	NaN	NaN	NaN	558	248	197	512	796	599	315	376	142	825	NaN	566	866	765	222	764	121	245	197	187	155	573	198	314	856	856
1111	Male	24	Ames IA	West		16	0	5	Economy	1991	Sedan	White	1727.2	77.09750567	Married	37500	8	NaN	32	33	NaN	NaN	NaN	547	257	225	564	851	626	339	418	142	999	NaN	618	1023	813	191	782	120	248	197	189	151	604	213	369	1035	860
1113	Male	25	Ames IA	Midwest	White Collar	18	0	2.5	Economy	1992	Non-sedan	White	1866.9	90.70294785	Single	52500	10.5	44	33	34	NaN	NaN	NaN	603	272	231	588	916	685	357	453	140	1026	NaN	638	1057	867	224	838	117	272	223	215	158	575	199	401	1098	937
1114	Male	34	Ames IA	Midwest	White Collar	NaN	1	2.5	Economy	1987	Sedan	White	1828.8	87.52834467	Married	37500	10.5	42	34	34	NaN	NaN	NaN	608	270	226	570	882	656	344	444	143	1059	NaN	602	1077	790	240	835	129	277	204	205	153	590	206	368	1066	872
1115	Male	24	Ames IA	Midwest		16	0	10	Economy	1996	Non-sedan	White	1727.2	58.9569161	Married	25000	8	NaN	29	NaN	NaN	NaN	NaN	580	245	217	548	831	614	331	389	134	851	NaN	585	880	789	225	789	115	250	198	186	147	560	203	344	940	846
1116	Female	24	Ames IA	Foreign		18	0	2.5	<undefined>	NaN	<undefined>	Asian	1727.2	49.88662132	Single	NaN	7.5	NaN	NaN	NaN	NaN	NaN	NaN	570	224	188	510	775	587	322	340	143	784	693	556	756	765	248	769	112	238	184	186	154	565	180	334	865	828
1117	Male	46	Ames IA	Midwest	Blue Collar	18	3	2.5	Economy	1992	Non-sedan	White	1739.9	82.53968254	Married	150000	8.5	42	33	33	NaN	NaN	NaN	605	256	229	562	860	631	333	451	146	1059	NaN	585	1069	791	256	788	111	248	210	198	162	573	195	352	980	877
1118	Female	44	Ames IA	Foreign	White Collar	18	0	5	Economy	1990	Sedan	White	1752.6	78.00453515	Single	37500	11	NaN	NaN	NaN	10	16	38	616	252	192	537	808	616	345	445	138	948	808	625	918	774	259	817	111	255	203	206	155	557	188	444	1113	814
1119	Male	23	Ames IA	Midwest		16	0	5	Economy	1993	Sedan	White	1854.2	72.56235828	Single	7500	10.5	NaN	32	34	NaN	NaN	NaN	580	276	226	559	860	634	333	409	138	942	NaN	626	948	848	230	795	126	268	217	216	148	572	201	362	994	934
1120	Male	20	Ames IA	Midwest		12	0	10	Economy	1987	Sedan	White	1701.8	70.29478458	Single	NaN	9.5	NaN	31	32	NaN	NaN	NaN	577	268	200	515	808	608	315	435	144	945	NaN	590	995	756	243	764	125	252	207	190	152	563	203	NaN	975	832
1121	Female	56	Ames IA	Midwest	White Collar	14	2	10	Economy	1998	Non-sedan	White	1701.8	70.29478458	Married	70000	8	NaN	NaN	NaN	12	12	38	593	237	185	512	759	574	327	415	144	988	825	616	919	787	249	755	116	239	177	183	151	562	190	449	1114	867
1122	Male	46	Ames IA	West	White Collar	16	3	0.5	Economy	1997	Non-sedan	White	1930.4	149.6598639	Married	90000	14	48	46	32	NaN	NaN	NaN	680	312	234	601	935	701	367	588	158	1365	NaN	683	1345	803	289	848	123	302	243	216	164	602	208	483	1295	957
1123	Female	45	Ames IA	South		12	3	0.5	Economy	1997	Non-sedan	White	1625.6	106.5759637	Married	90000	8	NaN	NaN	NaN	20	20	38	604	270	203	509	788	585	306	468	139	1184	994	631	1103	709	276	785	110	232	198	184	148	576	197	511	1348	886
1124	Female	52	Ames IA	Midwest	White Collar	21	1	0.5	Economy	1995	Non-sedan	White	1701.8	65.75963719	Married	90000	8	NaN	NaN	NaN	10	10	36	593	248	195	522	835	640	327	393	136	1008	818	600	920	780	232	797	116	251	190	196	147	555	195	414	1046	840
1125	Female	25	Ames IA	Northeast	White Collar	16	0	5	Economy	1996	Sedan	White	1803.4	70.29478458	Single	52500	10	NaN	NaN	NaN	12	12	36	586	254	202	574	872	670	372	397	134	928	772	640	894	855	198	NaN	118	260	207	209	146	560	192	410	1052	872
1126	Male	27	Ames IA	Midwest	White Collar	18	0	5	Economy	1985	Sedan	White	1828.8	83.44671202	Single	17500	11	42	34	34	NaN	NaN	NaN	633	284	220	568	869	649	348	471	144	1018	NaN	625	1041	806	255	856	127	280	215	207	160	587	202	386	1058	884
1127	Female	28	Ames IA	West		18	0	2.5	Economy	1995	Non-sedan	White	1676.4	54.42176871	Married	37500	8.5	NaN	NaN	NaN	9	7	34	535	221	192	515	773	581	323	390	130	820	710	595	832	795	191	739	114	242	193	196	148	535	176	391	990	813
1128	Female	49	Ames IA	Midwest	Blue Collar	16	1	2.5	Economy	1985	Sedan	White	1651	83.44671202	Single	37500	9	NaN	NaN	NaN	16	16	42	544	248	202	540	800	598	338	451	142	1111	879	607	1036	758	208	733	114	253	198	196	150	562	184	461	1145	832
1129	Male	24	Ames IA	Northeast		16	0	5	Economy	1992	Sedan	White	1803.4	61.2244898	Single	7500	9	NaN	28	31	NaN	NaN	NaN	589	250	212	540	831	619	328	388	131	862	NaN	603	879	824	238	803	123	264	196	196	144	562	202	340	942	892
1130	Female	58	Ames IA	Midwest	White Collar	14	3	5	Economy	1994	Sedan		1625.6	79.36507937	Divorced/Widowed	37500	9	NaN	NaN	NaN	14	14	36	558	246	206	528	782	576	322	414	134	1086	907	620	990	729	226	737	115	254	205	199	146	544	183	439	1158	896
1131	Male	26	Ames IA	Midwest	White Collar	16	0	2.5	Economy	1995	Sedan	White	1676.4	95.23809524	Married	37500	9.5	NaN	36	28	NaN	NaN	NaN	611	265	200	524	808	608	324	487	150	1095	NaN	591	1139	737	271	786	126	258	203	195	156	582	203	411	1102	748
1132	Female	24	Ames IA	Midwest		18	0	2.5	Economy	1981	Sedan	White	1689.1	56.6893424	Single	12500	7.5	NaN	NaN	NaN	6	6	36	579	245	197	522	781	584	325	362	132	885	737	577	853	797	248	790	109	237	186	191	146	555	190	359	925	831
1135	Male	60	Ames IA	Midwest		12	3	2.5	Economy	1994	Non-sedan	White	1828.8	87.07482993	Married	90000	11	44	36	32	NaN	NaN	NaN	614	274	208	557	865	657	349	458	143	1019	NaN	639	1009	811	234	831	121	277	226	209	161	584	202	381	1036	916
1136	Female	20	Ames IA	Midwest		12	0	2.5	Economy	1990	Sedan	White	1638.3	53.06122449	Single	NaN	9	NaN	NaN	NaN	4	5	34	563	234	190	511	780	590	321	360	135	864	754	581	856	752	231	746	111	252	186	194	150	541	195	352	927	793
1137	Female	49	Ames IA	Midwest	White Collar	21	3	5	Economy	1988	Non-sedan	White	1663.7	59.86394558	Divorced/Widowed	37500	7	NaN	NaN	NaN	6	6	34	589	230	187	498	746	559	311	360	139	888	758	584	832	740	264	765	106	238	182	190	145	538	185	421	995	769
1138	Female	49	Ames IA	Midwest	White Collar	18	2	5	Economy	1996	Non-sedan	White	1752.6	73.46938776	Married	70000	10	NaN	NaN	NaN	10	10	36	571	251	218	565	844	626	347	412	135	895	800	618	915	828	208	782	117	251	211	204	142	557	188	432	1075	833
1139	Female	48	Ames IA	South		18	0	2.5	Economy	1989	Sedan	Black	1625.6	57.59637188	Divorced/Widowed	12500	6.5	NaN	NaN	NaN	10	10	34	565	228	188	520	770	582	332	401	132	937	748	588	899	749	222	743	106	232	189	186	143	537	192	375	1000	806
1140	Female	48	Ames IA	Midwest	White Collar	18	0	5	Economy	1995	<undefined>	White	1676.4	62.58503401	Single	52500	8.5	NaN	NaN	NaN	10	10	36	578	226	194	530	791	597	336	390	125	913	760	597	880	768	245	769	111	243	201	194	145	555	194	383	1014	821
1141	Female	57	Ames IA	Midwest	White Collar	12	0	10	Economy	1992	Non-sedan	White	1574.8	71.6553288	Married	37500	7	NaN	NaN	NaN	14	7	34	582	235	200	512	752	552	312	385	144	975	813	559	944	698	263	771	117	226	194	189	150	558	191	432	1085	757
1142	Female	39	Ames IA	Midwest		14	2	5	Economy	1993	Non-sedan	White	1701.8	64.39909297	Married	90000	9	NaN	NaN	NaN	10	10	34	595	240	205	546	820	615	341	400	120	908	748	603	866	770	244	808	113	250	196	201	137	556	191	409	1035	818
1143	Male	40	Ames IA	West	White Collar	16	2	5	Economy	1994	Non-sedan	White	1981.2	109.7505669	Married	90000	14	46	38	36	NaN	NaN	NaN	674	298	236	615	941	705	379	482	148	1110	NaN	663	1105	875	272	893	129	303	231	228	154	581	197	422	1134	971
1144	Female	59	Ames IA	Northeast	White Collar	21	0	5	Economy	1996	Sedan	White	1727.2	68.02721088	Single	70000	9	NaN	NaN	NaN	14	16	36	590	246	201	535	788	587	334	402	135	888	759	626	864	807	246	779	111	246	194	205	151	551	189	416	1090	846
1145	Male	56	Ames IA	Midwest	White Collar	24	4	5	Economy	1995	Non-sedan	White	1625.6	63.49206349	Married	150000	12	44	28	28	NaN	NaN	NaN	540	255	205	521	804	599	316	464	137	995	NaN	554	1029	722	173	715	121	245	202	189	154	542	184	335	901	773
1146	Male	33	Ames IA	Midwest	White Collar	18	0	2.5	Economy	1996	Sedan	White	2006.6	94.33106576	Single	37500	12	NaN	34	36	NaN	NaN	NaN	672	285	199	605	915	716	406	446	146	1017	NaN	688	1007	924	235	861	147	279	206	223	155	607	215	394	1049	990
1148	Female	20	Ames IA	Midwest		12	0	5	Economy	1987	Sedan	White	1778	74.82993197	Single	90000	9.5	NaN	NaN	NaN	10	10	34	608	239	182	531	810	628	349	386	132	930	826	622	864	801	249	805	119	250	187	199	140	575	201	441	1095	851
1149	Male	46	Ames IA	Midwest	White Collar	18	1	8	Economy	1989	Sedan	White	1930.4	98.86621315	Married	150000	11	44	36	34	NaN	NaN	NaN	630	288	227	593	931	704	366	477	159	1099	NaN	671	1147	881	223	854	122	271	234	217	174	606	202	406	1077	955
1150	Female	43	Ames IA	Midwest	White Collar	14	2	5	Economy	1991	Sedan	White	1701.8	58.9569161	Married	NaN	8	NaN	NaN	NaN	10	7	36	568	236	182	540	810	628	358	405	134	934	772	603	864	824	196	758	108	236	194	199	148	565	200	350	910	840
1151	Male	45	Ames IA	Midwest	White Collar	18	2	2.5	Economy	1989	Non-sedan	White	1803.4	92.97052154	Married	70000	10.5	NaN	36	32	NaN	NaN	NaN	624	272	236	567	875	639	331	501	147	1102	NaN	634	1102	805	269	833	117	266	230	204	155	568	196	404	1116	905
1152	Female	44	Ames IA	South		12	2	2.5	Economy	1989	Sedan	White	1574.8	58.9569161	Married	70000	8.5	NaN	NaN	NaN	10	10	34	586	233	185	495	740	555	310	387	130	896	773	579	868	735	255	777	116	242	199	188	146	541	189	416	1050	751
1153	Male	41	Ames IA	Midwest	Blue Collar	14	1	5	Economy	1996	Sedan	White	1752.6	82.53968254	Divorced/Widowed	52500	9	NaN	33	31	NaN	NaN	NaN	591	265	214	540	831	617	326	475	147	1026	NaN	620	1049	779	225	775	131	266	220	210	156	568	195	371	1030	883
1154	Male	20	Ames IA	Midwest		12	NaN	8	Luxury	1997	Sedan	White	1778	54.42176871	Single	150000	9.5	NaN	31	32	NaN	NaN	NaN	601	238	195	524	808	613	329	388	138	813	NaN	590	830	835	242	797	128	258	202	198	152	575	195	317	852	931
1155	Male	19	Ames IA	Midwest		12	0	8	Economy	1995	Non-sedan	White	1727.2	74.82993197	Single	70000	9	NaN	33	32	NaN	NaN	NaN	594	266	209	537	825	616	328	428	154	974	NaN	588	993	757	241	786	129	247	220	199	157	592	210	366	1036	835
1156	Male	18	Ames IA	Midwest		12	0	5	Economy	1989	Sedan	White	1676.4	58.9569161	Single	70000	9.5	NaN	31	30	NaN	NaN	NaN	557	256	201	517	796	595	316	401	140	850	NaN	575	875	739	211	739	110	255	195	194	153	585	207	340	945	811
1157	Female	24	Ames IA	Midwest	White Collar	18	0	0.5	Economy	1988	Non-sedan	White	1803.4	61.2244898	Single	12500	9	NaN	NaN	NaN	12	11	36	664	239	205	542	805	600	337	345	130	892	734	583	855	811	324	878	122	252	193	194	142	568	201	426	1030	805
1158	Female	39	Ames IA	Midwest	White Collar	18	0	5	Economy	1998	Sedan	White	1739.9	65.75963719	Married	90000	10	NaN	NaN	NaN	NaN	10	34	606	260	186	535	787	601	349	373	140	881	798	626	855	803	249	812	124	259	193	197	146	568	195	433	1100	838
1159	Male	39	Ames IA	Midwest	White Collar	16	0	2.5	Economy	1998	Sedan	White	1854.2	103.4013605	Married	90000	11	46	38	33	NaN	NaN	NaN	645	295	223	575	889	666	352	470	143	1130	NaN	668	1100	790	266	839	124	274	233	208	158	582	200	412	1141	892
1160	Female	63	Ames IA	Midwest	White Collar	14	5	5	Economy	1992	Non-sedan	White	1524	56.6893424	Divorced/Widowed	25000	6.5	NaN	NaN	NaN	10	12	34	550	234	178	484	690	512	306	375	133	915	763	524	863	659	239	725	104	234	171	175	144	534	178	404	1010	697
1161	Male	37	Ames IA	Midwest	Service	16	3	2.5	Economy	1996	Non-sedan	White	1981.2	97.50566893	Married	70000	14	46	36	36	NaN	NaN	NaN	625	280	233	627	987	754	394	445	155	1063	NaN	670	1086	909	204	852	124	299	218	221	165	603	205	370	1033	993
1162	Female	39	Ames IA	Midwest	White Collar	16	0	2.5	Economy	1998	Sedan	White	1574.8	55.78231293	Married	NaN	6.5	NaN	NaN	NaN	8	6	34	569	223	190	492	715	525	302	385	120	887	750	572	865	696	278	748	114	221	181	178	140	543	192	369	955	738
1163	Female	55	Ames IA	Midwest		16	2	2.5	Economy	1992	Sedan	White	1625.6	45.80498866	Married	NaN	5.5	NaN	NaN	NaN	6	5	32	567	208	172	485	734	562	313	350	144	783	698	550	762	741	239	743	109	221	177	187	159	556	195	365	920	756
1164	Female	45	Ames IA	Midwest		16	2	8	Luxury	1991	Sedan	White	1625.6	64.39909297	Married	70000	6	NaN	NaN	NaN	10	10	36	564	222	197	506	751	554	309	398	137	908	765	580	871	723	245	783	118	216	194	179	145	575	190	414	1052	770
1165	Male	51	Ames IA	Midwest	Blue Collar	21	3	10	Economy	1997	Sedan	White	1778	77.09750567	Divorced/Widowed	37500	9	40	33	32	NaN	NaN	NaN	605	272	216	529	833	617	313	396	141	928	NaN	603	965	767	269	807	126	260	218	203	156	584	204	377	1017	904
1166	Female	36	Ames IA	Midwest	Service	18	0	5	Economy	1990	Sedan	White	1879.6	108.8435374	Married	90000	11	NaN	NaN	NaN	16	18	38	667	285	192	566	874	682	374	515	140	1151	988	720	1071	864	281	877	121	272	205	202	150	574	192	517	1286	913
1167	Female	22	Ames IA	Midwest		16	0	0.5	Economy	1993	Sedan	White	1714.5	54.42176871	Single	150000	8	NaN	NaN	NaN	7	8	34	574	232	183	532	800	617	349	365	136	813	705	615	811	858	213	761	116	235	179	193	141	540	180	349	910	898
1168	Female	23	Ames IA	<undefined>		16	0	2.5	Economy	1992	Sedan	Asian	1651	54.42176871	Single	12500	8	NaN	NaN	NaN	6	6	36	591	235	182	502	745	563	320	370	152	792	675	548	798	714	264	794	113	234	187	187	162	558	170	369	960	748
1170	Male	44	Ames IA	Midwest	Service	16	0	10	Economy	1994	Non-sedan	White	1803.4	82.0861678	Single	70000	10	44	33	33	NaN	NaN	NaN	613	258	209	557	870	661	348	499	149	1070	NaN	626	1085	828	233	798	125	267	220	217	165	590	197	374	1015	878
1171	Female	40	Ames IA	Midwest	White Collar	12	3	10	Economy	1992	Non-sedan	White	1625.6	52.60770975	Divorced/Widowed	NaN	7.5	NaN	NaN	NaN	6	5	34	559	230	185	497	722	537	312	375	125	855	773	555	854	725	241	768	115	226	191	192	131	511	180	354	920	746
1173	Male	48	Ames IA	Midwest	White Collar	18	4	5	Economy	1992	Non-sedan	White	1905	92.97052154	Married	25000	10.5	42	38	34	NaN	NaN	NaN	663	280	210	572	892	682	362	475	147	1047	NaN	657	995	835	275	853	141	276	210	201	160	585	200	410	1085	976
1174	Female	35	Dayton OH	Midwest	White Collar	14	0	10	<undefined>	NaN	<undefined>		1492.25	117.9138322	Single	NaN	12.5	NaN	NaN	NaN	NaN	14	48	611	274	215	586	870	655	371	520	142	1286	1054	661	1180	727	264	771	133	266	230	260	163	595	192	514	1287	888
1175	Female	51	Dayton OH	South	White Collar	12	2	5	Economy	1991	Sedan	Black	1651	77.09750567	Divorced/Widowed	52500	9	NaN	NaN	NaN	10	12	36	550	250	200	528	815	615	328	400	131	978	824	618	925	756	212	742	116	257	188	204	144	555	183	446	1143	820
1176	Male	38	Dayton OH	South	Management	18	0	10	Economy	1998	Sedan	White	1778	68.02721088	Divorced/Widowed	150000	9	NaN	32	33	NaN	NaN	NaN	596	265	213	543	844	631	330	402	142	884	NaN	588	896	788	236	821	126	265	196	209	157	595	210	360	968	854
1177	Female	45	Dayton OH	Midwest	White Collar	18	0	2.5	Economy	1995	Sedan		1651	110.6575964	Single	NaN	9.5	NaN	NaN	NaN	18	20	40	582	305	196	522	800	604	326	440	141	1078	943	617	990	706	252	744	118	255	212	201	165	625	209	593	1311	744
1178	Female	29	Dayton OH	Midwest		16	1	0.5	Economy	1995	Sedan	Black	1524	114.2857143	Married	37500	8.5	NaN	NaN	NaN	22	20	46	571	243	180	515	777	597	335	539	135	1375	1090	604	1195	651	254	710	127	237	203	192	157	592	197	514	1380	780
1179	Male	32	Dayton OH	Midwest		12	1	2.5	<undefined>	NaN	<undefined>	Black	1714.5	129.2517007	Divorced/Widowed	12500	13	46	42	32	NaN	NaN	NaN	619	308	233	599	923	690	366	578	164	1117	NaN	665	1172	879	240	790	121	295	240	224	163	601	206	436	1207	913
1180	Female	45	Dayton OH	Midwest		12	3	0.5	Economy	1994	Non-sedan	Black	1625.6	111.1111111	Divorced/Widowed	17500	10	NaN	NaN	NaN	22	20	44	590	280	198	553	826	628	355	510	133	1270	1154	621	1188	734	252	741	129	269	210	206	145	587	194	462	1282	820
1181	Male	35	Dayton OH	Northeast	White Collar	24	0	5	Luxury	1993	Sedan		1651	62.58503401	Single	70000	7.5	38	30	28	NaN	NaN	NaN	564	238	212	508	789	577	296	406	145	858	NaN	581	886	708	230	785	120	236	196	186	153	589	208	341	930	756
1182	Female	40	Dayton OH	Midwest	White Collar	16	0	5	Economy	1990	Non-sedan	Black	1930.4	167.8004535	Single	25000	13.5	NaN	NaN	NaN	22	20	44	612	289	192	585	901	709	393	512	135	1306	1054	805	1225	904	225	779	135	301	207	231	148	620	206	663	1610	965
1183	Female	64	Dayton OH	South		12	3	2.5	Economy	1983	Sedan	Black	1625.6	74.82993197	Divorced/Widowed	12500	9	NaN	NaN	NaN	14	16	36	521	240	205	530	798	593	325	440	136	975	784	637	931	731	184	708	107	250	207	195	151	588	194	455	1200	704
1184	Female	41	Dayton OH	South		18	2	8	Economy	1987	Sedan	White	1625.6	90.70294785	Divorced/Widowed	25000	8.5	NaN	NaN	NaN	16	16	38	560	252	230	540	833	603	310	485	142	1127	1012	585	1085	735	228	745	113	239	196	184	156	565	186	422	1150	898
1185	Male	63	Dayton OH	Midwest		16	2	2.5	Economy	1993	Sedan	White	1905	111.5646259	Divorced/Widowed	12500	14	46	42	36	NaN	NaN	NaN	688	298	212	576	885	673	364	441	154	1132	NaN	656	1095	901	284	882	131	300	230	217	156	572	194	421	1096	1024
1186	Male	33	Dayton OH	South	Service	18	0	5	Economy	1995	Sedan	White	1701.8	71.20181406	Married	NaN	8.5	38	30	30	NaN	NaN	NaN	554	270	206	539	819	613	333	426	141	972	NaN	579	1008	757	200	763	123	255	207	190	156	577	199	355	989	829
1187	Male	23	Dayton OH	Foreign	White Collar	16	0	2.5	Economy	1986	Sedan	White	1752.6	68.02721088	Single	NaN	9.5	NaN	32	31	NaN	NaN	NaN	566	265	210	554	852	642	344	431	138	982	NaN	609	967	787	190	759	120	260	207	202	153	585	199	359	967	865
1188	Male	27	Dayton OH	Midwest	White Collar	18	0	0.5	Economy	1997	Sedan	White	1828.8	79.36507937	Married	90000	10.5	42	34	32	NaN	NaN	NaN	630	280	203	555	866	663	352	432	145	1020	NaN	632	1022	822	242	836	124	278	207	205	152	575	191	342	942	937
1189	Male	37	Dayton OH	Northeast	White Collar	18	2	2.5	Economy	1992	Sedan	White	1955.8	86.16780045	Married	52500	11	40	34	NaN	NaN	NaN	NaN	629	268	206	560	844	638	354	473	147	1012	NaN	637	1002	818	258	830	127	270	218	204	152	595	207	402	1106	909
1190	Male	56	Dayton OH	Midwest	Service	14	2	10	Economy	1995	Sedan	White	1816.1	99.77324263	Married	52500	12	42	38	30	NaN	NaN	NaN	636	273	182	518	825	643	336	487	151	1110	NaN	624	1072	767	275	798	122	284	220	195	158	591	211	400	1070	905
1191	Male	57	Dayton OH	Midwest	Service	18	4	2.5	Economy	1988	Sedan	White	1955.8	79.8185941	Married	52500	10	40	34	32	NaN	NaN	NaN	638	274	197	548	855	658	351	462	146	1019	NaN	616	1027	797	258	808	130	264	214	202	158	577	195	378	1000	888
1192	Male	36	Dayton OH	Midwest	White Collar	21	1	10	Economy	1998	Non-sedan	White	1841.5	88.43537415	Married	NaN	12	44	31	34	NaN	NaN	NaN	645	303	210	577	888	678	367	516	150	1050	NaN	632	1084	835	262	858	132	285	222	205	159	581	199	397	1086	856
1193	Male	59	Dayton OH	South		24	6	2.5	Economy	1995	Non-sedan	White	1854.2	86.16780045	Married	150000	12	42	36	33	NaN	NaN	NaN	621	287	207	539	845	638	332	451	135	1029	NaN	645	1030	825	293	807	125	287	234	208	153	593	213	374	1014	975
1194	Female	58	Dayton OH	South	White Collar	12	3	0.5	Luxury	1993	Sedan	White	1612.9	57.14285714	Married	NaN	7.5	NaN	NaN	NaN	8	8	34	562	235	187	474	750	563	287	358	128	856	697	560	852	729	244	756	112	237	177	176	143	538	184	400	1036	764
1195	Female	43	Dayton OH	Midwest	White Collar	18	2	5	Economy	1996	Sedan	White	1587.5	70.29478458	Married	150000	7	NaN	NaN	NaN	12	12	36	566	243	197	491	745	548	294	413	133	1023	836	569	966	710	253	757	110	227	181	170	149	563	189	416	1065	777
1196	Male	36	Dayton OH	Midwest		21	0	2.5	Economy	1997	Sedan	White	1854.2	77.09750567	Married	150000	10.5	40	32	34	NaN	NaN	NaN	617	282	204	561	877	673	357	427	143	958	NaN	645	963	859	231	826	120	274	205	212	157	575	203	376	1010	964
1197	Female	45	Dayton OH	Midwest		14	1	2.5	Economy	1993	Sedan	White	1625.6	62.58503401	Divorced/Widowed	NaN	8	NaN	NaN	NaN	10	11	36	564	233	208	495	754	546	287	354	134	980	784	558	922	700	253	772	107	245	182	178	149	549	193	373	979	755
1198	Female	22	Dayton OH	Midwest	White Collar	14	0	5	Economy	1990	Sedan	White	1701.8	82.0861678	Single	NaN	11.5	NaN	NaN	NaN	NaN	12	34	584	248	214	509	803	589	295	401	133	1049	836	616	969	744	266	780	110	250	176	184	142	546	187	474	1172	825
1199	Male	35	Dayton OH	South	White Collar	21	1	0.5	Economy	1986	Sedan	Black	1841.5	72.56235828	Married	150000	10.5	42	31	34	NaN	NaN	NaN	586	283	213	587	925	712	374	433	139	912	NaN	650	935	890	180	774	125	275	203	207	153	561	200	359	972	967
1200	Female	26	Dayton OH	Midwest	White Collar	16	0	5	Economy	1997	Sedan	White	1663.7	63.49206349	Married	70000	7.5	NaN	NaN	NaN	8	10	34	588	232	192	498	792	600	306	371	136	908	747	575	870	755	253	766	109	242	187	179	146	550	191	376	980	812
1201	Female	40	Dayton OH	South	White Collar	18	0	5	Economy	1996	Non-sedan	White	1727.2	62.13151927	Single	70000	8	NaN	NaN	NaN	8	8	36	589	243	190	501	782	592	311	357	133	874	764	611	847	777	254	780	100	235	183	182	147	550	188	416	1049	842
1202	Female	50	Dayton OH	Foreign	White Collar	12	3	2.5	Economy	1992	Sedan	Hispanic	1549.4	81.17913832	Divorced/Widowed	37500	8	NaN	NaN	NaN	16	14	40	548	241	211	505	766	555	294	455	141	1128	990	576	1054	680	226	717	107	232	195	171	154	567	192	412	1190	828
1203	Male	47	Dayton OH	Midwest	White Collar	16	1	5	Economy	1996	Non-sedan	White	1727.2	74.37641723	Married	37500	10.5	42	34	30	NaN	NaN	NaN	576	267	216	528	823	607	312	435	149	1020	NaN	576	1065	724	240	786	124	264	226	200	161	573	197	360	974	844
1204	Male	60	Dayton OH	West	White Collar	18	3	0.5	Luxury	1988	Sedan	White	1955.8	105.6689342	Married	150000	14	48	42	36	NaN	NaN	NaN	690	290	216	609	952	736	393	525	147	1143	NaN	690	1133	904	262	874	134	304	235	236	157	596	206	422	1134	996
1205	Male	32	Dayton OH	Northeast	White Collar	18	0	10	Economy	1994	Non-sedan	White	1778	88.43537415	Single	37500	10	44	34	32	NaN	NaN	NaN	649	263	205	537	835	630	332	485	137	1048	NaN	608	1082	784	292	836	124	260	205	197	148	549	197	398	1093	866
1206	Male	48	Dayton OH	Northeast	White Collar	24	1	8	Economy	1991	Sedan	White	1752.6	74.82993197	Married	52500	10.5	40	34	30	NaN	NaN	NaN	584	280	187	532	828	641	345	453	137	984	NaN	638	989	802	213	765	118	264	211	193	145	570	198	364	1005	863
1207	Female	46	Dayton OH	Midwest	White Collar	18	3	0.5	Economy	1998	Sedan	Black	1676.4	72.56235828	Married	70000	10	NaN	NaN	NaN	12	14	36	534	257	185	516	821	636	331	381	142	979	816	655	896	800	173	694	119	257	195	197	141	570	203	436	1147	871
1208	Female	62	Dayton OH	South		16	3	2.5	Economy	1986	Sedan	White	1574.8	102.0408163	Divorced/Widowed	52500	6	NaN	NaN	NaN	22	20	46	526	265	200	515	787	587	315	490	150	1234	1099	636	1152	694	214	688	106	225	189	175	154	556	185	452	1370	864
1209	Female	63	Dayton OH	Northeast	White Collar	21	3	5	Economy	1999	Sedan	White	1574.8	76.19047619	Married	70000	9	NaN	NaN	NaN	18	14	42	557	240	194	469	727	533	275	429	129	1097	924	555	1001	662	244	725	105	249	195	185	145	540	190	413	1097	840
1210	Female	47	Dayton OH	Midwest	White Collar	12	2	2.5	Economy	1981	Sedan	White	1600.2	65.75963719	Married	37500	7	NaN	NaN	NaN	12	12	36	542	232	198	491	760	562	293	404	143	1027	852	556	986	725	219	739	105	225	189	177	159	565	181	390	1060	875
1211	Male	64	Dayton OH	Midwest	White Collar	16	3	8	Economy	1992	Sedan	White	1752.6	79.36507937	Married	70000	9.5	40	34	32	NaN	NaN	NaN	596	265	197	535	842	645	338	454	143	1032	NaN	608	1002	798	225	750	122	265	213	203	156	568	198	371	1027	853
1212	Female	39	Dayton OH	Midwest		21	0	2.5	Luxury	1995	Sedan	White	1727.2	72.56235828	Married	70000	9.5	NaN	NaN	NaN	12	14	36	558	244	196	534	821	625	338	387	136	920	798	618	889	NaN	201	763	113	247	185	186	153	561	188	403	1075	853
1213	Female	40	Dayton OH	West	White Collar	NaN	2	5	Economy	1994	Non-sedan	White	1701.8	68.02721088	Married	52500	8.5	NaN	NaN	NaN	12	12	36	593	246	170	509	782	612	339	403	132	969	811	607	908	783	243	768	116	231	193	185	151	553	185	421	1071	838
1214	Female	63	Dayton OH	South		16	4	5	Economy	1998	Sedan	White	1625.6	63.49206349	Married	150000	7	NaN	NaN	NaN	10	12	36	536	224	189	503	780	591	314	424	139	945	805	584	890	737	185	726	101	226	183	172	149	562	196	386	1031	797
1215	Female	45	Dayton OH	South	White Collar	18	1	10	Economy	1997	Non-sedan	White	1625.6	62.58503401	Married	70000	7	NaN	NaN	NaN	8	10	38	539	234	192	512	787	595	320	359	127	886	732	574	842	745	204	763	125	230	172	179	148	563	195	382	990	800
1216	Male	59	Dayton OH	Foreign	White Collar	18	4	8	Economy	1991	Sedan	White	1752.6	74.37641723	Married	90000	9	40	34	30	NaN	NaN	NaN	588	267	212	538	842	630	326	429	142	978	NaN	576	1001	762	225	784	115	268	213	207	158	564	189	370	997	892
1217	Female	44	Dayton OH	Midwest	White Collar	12	2	8	Economy	1993	Non-sedan	White	1701.8	72.56235828	Married	90000	7	NaN	NaN	NaN	14	12	38	559	231	211	547	830	619	336	452	134	1010	863	574	978	766	207	762	112	232	187	186	141	545	184	401	1019	838
1218	Male	27	Dayton OH	West	White Collar	21	1	10	Economy	1998	Non-sedan	White	1727.2	80.27210884	Married	52500	9	42	34	30	NaN	NaN	NaN	563	252	207	538	832	625	331	442	148	1027	NaN	616	1059	772	212	752	119	258	200	189	158	582	202	362	1018	828
1219	Male	25	Dayton OH	Midwest		14	0	8	Economy	1990	Sedan		1676.4	63.03854875	Married	12500	9.5	NaN	31	31	NaN	NaN	NaN	574	253	211	540	827	616	329	396	142	880	NaN	576	915	765	225	780	119	256	210	197	150	560	198	340	941	854
1220	Female	27	Dayton OH	Midwest	Service	12	0	5	Economy	1992	Sedan	Black	1701.8	61.2244898	Single	NaN	9	NaN	NaN	NaN	9	12	34	528	254	202	529	835	633	327	367	134	893	749	644	881	829	175	709	112	256	166	202	145	572	196	405	1122	846
1221	Female	49	Dayton OH	Midwest	White Collar	16	2	0.5	Economy	1994	Non-sedan	White	1638.3	64.39909297	Married	150000	8.5	NaN	NaN	NaN	10	10	36	543	232	186	510	783	597	324	384	127	924	794	587	874	755	211	724	109	225	182	169	137	532	180	352	929	810
1222	Female	39	Dayton OH	Midwest	White Collar	18	3	0.5	Economy	1995	Sedan	White	1625.6	54.42176871	Married	150000	7	NaN	NaN	NaN	8	4	36	561	251	205	513	801	596	308	392	133	889	761	576	865	748	227	767	103	239	197	178	144	539	186	385	1005	798
1223	Male	49	Dayton OH	Midwest	Management	16	1	2.5	Economy	1990	Sedan	White	1955.8	97.50566893	Married	NaN	13	38	38	34	NaN	NaN	NaN	661	245	218	580	890	672	362	444	145	1007	NaN	652	1012	846	258	884	132	289	213	222	157	587	213	431	1108	946
1224	Male	23	Dayton OH	West	White Collar	16	0	2.5	Economy	1985	Sedan	White	1701.8	74.82993197	Single	25000	8.5	40	32	30	NaN	NaN	NaN	599	264	214	528	805	591	314	450	143	927	NaN	597	976	761	249	803	124	258	214	197	159	599	206	369	1000	842
1225	Female	27	Dayton OH	Midwest		16	0	8	Economy	1992	Sedan	White	1498.6	47.61904762	Married	70000	6.5	NaN	NaN	NaN	4	2	34	529	226	177	447	697	520	270	341	124	801	681	505	779	660	240	706	115	217	174	168	147	538	186	320	861	693
1226	Female	25	Dayton OH	Midwest	White Collar	16	0	10	Economy	1989	Non-sedan	White	1574.8	52.60770975	Single	25000	6.5	NaN	NaN	NaN	6	5	34	557	226	174	456	727	553	282	370	133	844	730	530	838	695	250	730	106	211	187	177	150	551	186	358	947	725
1227	Female	40	Dayton OH	Midwest	White Collar	18	4	2.5	Economy	1989	Non-sedan	White	1778	56.6893424	Married	52500	8	NaN	NaN	NaN	12	10	34	623	238	192	516	801	609	324	373	131	869	751	589	828	815	277	802	119	238	190	190	147	543	196	340	884	886
1228	Male	56	Dayton OH	Midwest		18	4	2.5	Economy	1989	Non-sedan	White	1676.4	108.3900227	Married	37500	10.5	NaN	44	28	NaN	NaN	NaN	644	301	200	525	807	607	325	507	166	1145	NaN	603	1143	707	291	817	130	260	218	188	173	602	201	418	1206	821
1229	Female	64	Dayton OH	South		12	1	10	Economy	1995	Sedan	White	1663.7	65.75963719	Married	17500	11.5	NaN	NaN	NaN	14	16	36	540	234	193	524	810	617	331	407	136	965	801	596	944	756	186	734	112	249	185	197	148	536	187	392	1052	886
1230	Male	38	Dayton OH	Midwest	White Collar	12	0	2.5	Economy	1993	<undefined>	White	1765.3	85.26077098	Single	37500	10	44	36	30	NaN	NaN	NaN	614	272	202	542	832	630	340	445	145	1082	NaN	611	1073	753	262	803	124	268	193	194	157	581	204	374	1001	862
1231	Female	25	Dayton OH	South		14	0	2.5	Economy	1985	Sedan	White	1676.4	63.49206349	Married	25000	8.5	NaN	NaN	NaN	8	9	36	567	241	192	522	805	613	330	360	138	865	764	590	873	781	230	740	103	248	183	178	148	571	194	399	1021	803
1232	Male	52	Dayton OH	Midwest	Blue Collar	16	2	0.5	Economy	1994	Sedan	White	1905	74.82993197	Married	52500	13	42	34	34	NaN	NaN	NaN	705	287	212	570	886	674	358	432	152	1010	NaN	628	1007	828	314	908	126	279	222	211	155	584	200	370	952	913
1233	Female	24	Dayton OH	Midwest	White Collar	16	0	2.5	Economy	1998	Sedan	White	1701.8	72.56235828	Single	25000	9	NaN	NaN	NaN	12	12	36	586	231	192	521	792	600	329	399	127	957	802	582	894	747	245	789	96	241	198	179	148	544	188	421	1083	798
1234	Male	65	Dayton OH	Midwest		18	2	2.5	Economy	1996	Non-sedan	White	1854.2	87.52834467	Married	NaN	13	44	38	33	NaN	NaN	NaN	619	288	200	546	878	678	346	460	152	1073	NaN	648	1043	836	241	791	126	293	226	218	167	580	193	408	1062	960
1235	Female	64	Dayton OH	Midwest		14	2	10	Economy	1998	Sedan	White	1701.8	76.19047619	Married	NaN	8.5	NaN	NaN	NaN	14	14	42	602	229	201	541	815	614	340	476	144	1041	923	573	943	714	246	780	103	235	186	181	147	545	180	380	1073	897
1236	Male	65	Dayton OH	Midwest		14	3	2.5	Economy	1997	Sedan	White	1701.8	68.02721088	Married	37500	10	40	34	30	NaN	NaN	NaN	583	268	194	509	780	586	315	405	128	961	NaN	572	937	742	234	760	NaN	262	212	118	153	576	203	363	963	857
1237	Female	65	Dayton OH	South		12	3	2.5	Economy	1997	Sedan	White	1625.6	60.31746032	Married	37500	8	NaN	NaN	NaN	12	7	36	538	231	193	518	779	586	325	399	131	864	758	555	872	729	197	734	114	230	181	184	135	523	189	381	1011	780
1238	Male	36	Dayton OH	Midwest		12	1	2.5	Economy	1983	Sedan	White	1701.8	81.63265306	Married	25000	9.5	42	34	31	NaN	NaN	NaN	567	249	208	538	832	624	330	452	146	1079	NaN	588	1075	745	224	777	114	264	203	200	159	571	195	385	1047	815
1239	Female	48	Dayton OH	Midwest	White Collar	16	0	5	Economy	1997	Sedan	White	1600.2	74.37641723	Single	37500	8	NaN	NaN	NaN	12	12	34	541	238	228	525	777	549	297	413	144	1055	839	583	988	725	216	740	117	231	199	179	148	553	186	413	1086	801
1240	Female	39	Dayton OH	Midwest	White Collar	18	2	8	Economy	1990	Sedan	White	1727.2	74.37641723	Married	90000	8.5	NaN	NaN	NaN	12	14	36	555	237	208	527	803	595	319	377	129	920	787	620	898	792	219	784	111	244	183	188	146	543	184	428	1119	840
1241	Female	51	Dayton OH	Northeast	Management	18	2	2.5	Economy	1998	Sedan	White	1574.8	88.43537415	Married	90000	8	NaN	NaN	NaN	18	20	40	578	244	197	497	754	557	300	438	143	1104	950	583	1008	673	273	738	107	235	190	166	147	560	190	439	1230	865
1242	Female	44	Dayton OH	South		14	3	0.5	Economy	1995	Non-sedan	White	1739.9	67.12018141	Married	70000	8	NaN	NaN	NaN	10	12	36	624	240	203	545	838	635	342	416	137	834	745	609	845	786	266	821	112	236	199	179	145	559	194	406	1048	843
1243	Male	44	Dayton OH	South		21	2	2.5	Economy	1985	Non-sedan	White	1803.4	95.23809524	Married	52500	11	44	36	31	NaN	NaN	NaN	616	283	215	566	875	660	351	475	152	1108	NaN	613	1100	775	240	823	122	280	216	197	163	577	199	387	1053	882
1244	Male	58	Dayton OH	Northeast	White Collar	16	3	0.5	Economy	1991	Sedan	White	1879.6	111.1111111	Married	52500	10.5	48	38	33	NaN	NaN	NaN	608	304	230	592	910	680	362	484	153	1202	NaN	654	1154	835	213	781	140	266	211	205	175	602	201	414	1095	990
1245	Male	39	Dayton OH	Midwest	Blue Collar	14	2	2.5	Economy	1990	Sedan	White	1905	79.36507937	Married	37500	10.5	44	36	36	NaN	NaN	NaN	638	265	202	545	860	658	343	442	142	990	NaN	659	994	866	256	837	112	260	210	213	152	560	196	376	998	949
1246	Female	34	Dayton OH	Midwest	White Collar	18	3	2.5	Economy	1994	Non-sedan	White	1803.4	68.02721088	Married	70000	9.5	NaN	NaN	NaN	10	10	34	605	240	208	551	852	644	343	391	125	915	777	630	905	859	246	811	117	255	192	189	145	551	194	413	1054	896
1247	Male	46	Dayton OH	South	White Collar	16	0	2.5	Economy	1996	Sedan	White	1854.2	79.36507937	Married	150000	10.5	40	36	33	NaN	NaN	NaN	620	281	215	565	866	651	350	439	145	951	NaN	629	961	835	238	834	123	277	210	205	152	568	195	388	1009	904
1248	Male	45	Dayton OH	Foreign	White Collar	21	1	5	Economy	1992	Sedan	White	1879.6	95.23809524	Divorced/Widowed	90000	11.5	42	36	34	NaN	NaN	NaN	643	293	215	572	885	670	357	452	145	1012	NaN	655	1002	858	256	846	125	275	205	198	155	588	206	393	1069	939
1249	Female	42	Dayton OH	Foreign		21	1	5	Economy	1991	Non-sedan	White	1574.8	58.9569161	Married	NaN	7	NaN	NaN	NaN	8	8	34	544	224	182	484	751	569	302	405	126	890	771	572	854	726	227	714	107	224	194	179	140	524	182	376	975	778
1250	Female	58	Dayton OH	South	White Collar	16	4	2.5	Economy	1990	Sedan	White	1701.8	75.28344671	Married	70000	10.5	NaN	NaN	NaN	16	16	38	575	254	196	549	840	644	353	399	143	928	788	622	891	745	215	779	116	253	184	192	147	559	189	467	1150	818
1251	Female	52	Dayton OH	South	White Collar	21	1	2.5	Economy	1981	Sedan	White	1676.4	81.63265306	Married	37500	7.5	NaN	NaN	NaN	14	7	38	584	242	185	514	796	611	329	444	145	1065	924	597	985	765	240	766	110	243	195	180	155	554	176	448	1144	939
1252	Male	58	Dayton OH	Northeast		14	0	0.5	Economy	1981	Sedan	White	1587.5	95.23809524	Married	NaN	9.5	48	38	29	NaN	NaN	NaN	562	262	217	531	802	585	314	479	150	1215	NaN	619	1124	703	231	753	130	255	212	195	152	565	200	387	1123	859
1253	Female	45	Dayton OH	Midwest	White Collar	14	0	2.5	Economy	1990	Sedan	White	1752.6	81.63265306	Married	70000	9.5	NaN	NaN	NaN	10	16	36	621	259	182	520	812	630	338	390	141	948	830	609	921	784	269	781	115	243	185	189	148	573	197	463	1139	847
1254	Female	45	Dayton OH	Midwest		18	1	2.5	Economy	1988	Sedan	White	1651	58.9569161	Married	NaN	7	NaN	NaN	NaN	12	12	38	569	220	178	496	772	594	318	363	132	922	764	609	835	777	235	749	111	227	174	174	149	546	190	402	1030	823
1255	Male	35	Dayton OH	Midwest		18	2	8	Economy	1989	Non-sedan	White	1879.6	83.90022676	Married	NaN	10.5	42	34	34	NaN	NaN	NaN	641	291	208	567	860	652	359	462	138	993	NaN	667	1029	854	252	844	127	267	218	195	153	557	200	379	1059	911
1256	Male	48	Dayton OH	West		18	4	8	Economy	1990	Sedan	White	1778	89.34240363	Married	37500	11	44	34	32	NaN	NaN	NaN	625	281	229	578	857	628	349	474	142	1052	NaN	605	1069	787	262	859	124	277	221	194	153	582	202	403	1062	838
1257	Male	44	Dayton OH	Midwest	White Collar	18	4	5	Economy	1994	Non-sedan	White	1778	74.82993197	Divorced/Widowed	70000	12	42	33	31	NaN	NaN	NaN	611	287	193	535	831	638	342	435	139	1017	NaN	613	997	756	248	821	122	278	211	212	154	565	202	377	1016	819
1258	Male	45	Dayton OH	Midwest	Blue Collar	12	NaN	5	Economy	1989	Sedan	White	1778	72.56235828	Single	NaN	9.5	42	33	32	NaN	NaN	NaN	593	265	195	524	817	622	329	434	148	969	NaN	612	982	793	235	776	122	262	211	203	160	576	197	344	968	846
1259	Male	47	Dayton OH	Midwest	White Collar	16	2	5	Luxury	2000	Sedan		1905	126.984127	Married	90000	12.5	44	42	34	NaN	NaN	NaN	609	311	226	612	942	716	386	499	143	1155	NaN	691	1184	828	219	814	141	282	225	221	156	611	215	444	1250	933
1260	Male	48	Dayton OH	Midwest	Blue Collar	14	4	2.5	Economy	1991	Non-sedan	White	2032	154.1950113	Married	25000	13	48	46	34	NaN	NaN	NaN	672	308	242	626	946	704	384	570	166	1347	NaN	725	1288	821	269	914	134	279	237	224	176	614	205	502	1375	990
1261	Male	55	Dayton OH	Midwest	White Collar	21	4	10	Economy	1991	Non-sedan	White	1778	74.82993197	Married	70000	9.5	40	34	32	NaN	NaN	NaN	609	271	192	533	837	645	341	432	145	974	NaN	620	1000	803	236	805	129	260	220	202	163	566	185	375	980	894
1262	Female	38	Greensboro NC	Northeast	Service	16	2	2.5	Economy	1997	Sedan	White	1714.5	64.85260771	Married	150000	9.5	NaN	NaN	NaN	8	8	36	601	236	185	511	775	590	326	375	135	903	811	587	874	772	266	802	123	235	192	188	148	567	196	378	969	817
1263	Female	51	Greensboro NC	South		14	2	10	Economy	1993	Non-sedan	White	1803.4	98.86621315	Married	NaN	9	NaN	NaN	NaN	20	18	36	595	255	206	572	869	663	366	459	131	1064	892	676	994	828	227	806	116	255	193	185	146	571	191	490	1259	1015
1264	Male	64	Greensboro NC	Midwest		NaN	4	10	Economy	1992	Non-sedan	White	1778	92.5170068	Married	37500	9.5	42	40	30	NaN	NaN	NaN	652	280	195	525	826	631	330	474	148	1136	NaN	606	1097	731	296	807	130	266	212	203	158	579	195	402	1066	859
1265	Male	32	Greensboro NC	Foreign		18	0	2.5	Economy	1990	Sedan	Asian	1752.6	63.49206349	Married	37500	9.5	NaN	31	NaN	NaN	NaN	NaN	579	254	190	542	840	650	352	414	142	939	NaN	577	953	812	216	777	117	266	192	201	154	561	192	340	897	842
1266	Male	50	Greensboro NC	South	Management	16	0	5	Economy	1997	Non-sedan	White	1803.4	79.36507937	Married	150000	9.5	42	34	31	NaN	NaN	NaN	620	265	214	558	871	657	344	460	142	971	NaN	595	989	775	242	786	123	266	200	212	149	578	207	369	967	866
1267	Male	48	Greensboro NC	Midwest	White Collar	16	1	8	Economy	1986	Non-sedan	White	1854.2	79.36507937	Married	70000	11	38	34	33	NaN	NaN	NaN	599	268	234	590	921	687	356	412	142	972	NaN	646	967	861	212	836	139	267	208	206	143	588	214	371	979	937
1268	Male	22	Greensboro NC	Foreign		16	0	0.5	Economy	1986	Sedan	Asian	1727.2	70.74829932	Single	17500	9	NaN	32	NaN	NaN	NaN	NaN	589	253	202	530	817	615	328	430	146	888	NaN	587	923	766	230	764	121	252	204	192	156	574	193	352	993	830
1269	Female	46	Greensboro NC	South	White Collar	18	0	8	Economy	1995	Non-sedan	White	1676.4	81.63265306	Married	70000	9.5	NaN	NaN	NaN	12	14	38	550	254	199	510	780	581	311	382	133	923	794	629	873	749	210	762	115	241	177	178	145	545	187	489	1200	786
1270	Female	47	Greensboro NC	South	Management	18	2	5	Economy	1997	Sedan	White	1752.6	72.56235828	Married	150000	10	NaN	NaN	NaN	12	12	40	589	254	208	524	803	595	316	394	130	972	831	618	964	793	244	788	116	256	190	189	141	549	197	430	1106	831
1271	Male	31	Greensboro NC	Foreign		16	0	2.5	Economy	1997	Sedan	Black	1676.4	81.63265306	Married	7500	9	42	34	34	NaN	NaN	NaN	563	267	218	545	838	620	327	453	146	973	NaN	605	1019	765	223	758	117	260	214	195	158	566	196	379	1052	829
1272	Male	45	Greensboro NC	Northeast	White Collar	21	2	0.5	Economy	1988	Sedan	White	1676.4	62.58503401	Married	70000	8	36	32	29	NaN	NaN	NaN	587	252	211	528	807	596	317	392	139	898	NaN	562	904	706	242	786	121	249	197	195	150	574	202	342	950	773
1273	Female	27	Greensboro NC	Northeast	Blue Collar	16	0	0.5	Economy	1998	Non-sedan	Black	1473.2	44.89795918	Married	52500	5	NaN	NaN	NaN	4	4	34	467	190	178	448	692	514	270	353	130	844	713	507	820	647	187	625	108	190	159	149	143	530	186	337	870	700
1274	Male	29	Greensboro NC	Foreign		18	0	0.5	Economy	1991	Sedan	Asian	1701.8	68.93424036	Married	17500	8.5	NaN	NaN	NaN	NaN	NaN	NaN	558	248	222	537	823	601	315	400	149	873	NaN	559	922	724	224	777	116	244	188	185	158	556	186	367	987	805
1275	Male	33	Greensboro NC	Northeast	Blue Collar	16	0	5	Economy	1993	Sedan	White	1905	81.63265306	Single	37500	13	NaN	32	36	NaN	NaN	NaN	701	277	200	565	891	691	365	428	143	909	NaN	628	939	872	310	900	133	290	203	215	151	600	213	355	958	933
1276	Male	51	Greensboro NC	South		16	0	10	Economy	1987	Non-sedan	Black	1930.4	111.1111111	Single	52500	12.5	46	46	36	NaN	NaN	NaN	647	278	216	587	922	706	371	503	144	1178	NaN	669	1202	848	261	861	133	276	231	217	153	589	206	383	1103	966
1277	Female	40	Greensboro NC	South		18	1	2.5	Economy	1995	Sedan	Black	1676.4	95.23809524	Single	17500	9.5	NaN	NaN	NaN	18	18	38	579	254	180	515	791	611	335	470	135	1063	887	644	997	753	240	730	112	255	201	195	146	598	190	511	1297	802
1278	Male	42	Greensboro NC	West	White Collar	21	0	5	Economy	1998	Non-sedan	Black	1574.8	79.36507937	Single	52500	9.5	44	34	32	NaN	NaN	NaN	545	247	250	522	808	558	272	470	142	1089	NaN	588	1102	724	227	708	115	242	190	180	153	571	200	357	1005	817
1279	Female	26	Greensboro NC	South		16	0	2.5	Economy	1984	<undefined>	Black	1676.4	59.86394558	Single	7500	8.5	NaN	NaN	NaN	7	8	32	562	233	202	523	799	597	321	353	134	818	717	600	840	777	229	747	121	236	179	190	145	564	194	384	1025	802
1280	Female	44	Greensboro NC	South	White Collar	16	2	0.5	Economy	1996	Sedan	Black	1651	89.34240363	Divorced/Widowed	25000	9	NaN	NaN	NaN	18	18	36	539	254	215	545	837	622	330	470	142	1138	909	654	1102	769	190	699	114	249	211	192	145	603	192	453	1226	956
1281	Female	62	Greensboro NC	South	White Collar	14	2	0.5	Economy	1997	Sedan	White	1701.8	69.84126984	Married	52500	9	NaN	NaN	NaN	14	14	34	639	254	185	499	787	602	314	429	142	953	784	611	944	785	290	780	118	248	201	204	151	553	189	408	1056	877
1282	Male	30	Greensboro NC	Foreign		16	0	0.5	Economy	1993	Non-sedan	Hispanic	1752.6	108.8435374	Single	12500	11	NaN	38	30	NaN	NaN	NaN	625	301	222	558	852	630	336	522	142	1184	NaN	635	1138	738	270	833	121	268	215	202	150	568	197	436	1165	830
1283	Female	32	Greensboro NC	Northeast	White Collar	16	0	2.5	Economy	1990	Sedan	White	1663.7	74.82993197	Single	37500	8.5	NaN	NaN	NaN	14	14	38	553	238	213	533	888	675	320	410	137	1031	841	596	961	745	210	784	116	224	187	175	146	563	193	414	1060	860
1284	Female	41	Greensboro NC	Midwest	Management	21	1	5	Luxury	1989	Sedan	White	1625.6	54.42176871	Married	150000	7	NaN	NaN	NaN	6	6	34	549	233	192	500	776	584	308	352	133	860	705	588	816	742	225	732	104	230	177	182	148	548	185	366	954	805
1285	Female	48	Greensboro NC	South	White Collar	14	2	0.5	Economy	1996	Sedan	Black	1498.6	51.70068027	Married	52500	6	NaN	NaN	NaN	8	6	34	489	222	180	470	720	540	290	346	133	935	729	550	837	720	172	672	105	223	196	174	145	552	189	351	904	777
1286	Male	23	Greensboro NC	Northeast		16	0	0.5	Economy	1994	Sedan	Black	1828.8	114.739229	Single	NaN	11	48	42	34	NaN	NaN	NaN	634	283	229	568	888	659	339	540	147	1250	NaN	664	1230	788	283	833	122	272	228	212	160	592	208	441	1182	875
1287	Female	24	Greensboro NC	Foreign		16	0	0.5	Economy	1994	Sedan	Asian	1574.8	45.35147392	Single	NaN	6.5	NaN	NaN	NaN	NaN	NaN	NaN	530	226	185	454	694	509	269	293	135	739	648	524	722	679	245	744	105	220	160	159	149	540	180	339	880	716
1288	Male	33	Greensboro NC	Midwest		14	0	0.5	Economy	1994	Sedan	White	1828.8	99.77324263	Divorced/Widowed	7500	9.5	42	36	33	NaN	NaN	NaN	643	264	218	562	871	653	344	489	146	1094	NaN	630	1105	782	270	835	132	251	202	196	149	583	202	405	1105	871
1289	Female	21	Greensboro NC	South		12	0	2.5	Economy	1991	Sedan	Black	1676.4	77.55102041	Single	NaN	7.5	NaN	NaN	NaN	12	14	36	538	238	207	544	826	619	337	391	136	964	770	640	911	795	189	733	111	231	193	188	135	536	183	438	1140	818
1290	Female	41	Greensboro NC	Midwest	White Collar	14	1	5	<undefined>	1997	Non-sedan	White	1701.8	73.92290249	Single	52500	10	NaN	NaN	NaN	14	10	38	591	249	214	537	809	595	323	403	143	1021	850	586	976	759	260	784	112	253	198	193	147	565	196	414	1092	795
1291	Female	24	Greensboro NC	South		18	0	2.5	Economy	1967	Sedan	Black	1752.6	68.02721088	Single	52500	10	NaN	NaN	NaN	NaN	NaN	36	585	259	209	564	877	668	355	375	137	866	728	627	855	823	203	770	111	236	201	203	147	565	197	374	976	879
1292	Male	52	Greensboro NC	South	Management	16	0	2.5	Luxury	1990	Sedan	Black	1790.7	93.42403628	Married	70000	10.5	44	36	32	NaN	NaN	NaN	557	275	232	581	897	665	349	472	146	1115	NaN	627	1142	797	183	743	136	268	216	213	156	592	212	377	1047	887
1293	Male	48	Greensboro NC	Foreign	White Collar	21	4	2.5	Economy	1989	Non-sedan	Black	1625.6	76.19047619	Married	150000	9.5	40	34	NaN	NaN	NaN	NaN	530	262	208	542	822	614	334	420	142	950	NaN	599	1008	741	175	725	116	250	193	196	151	560	200	338	995	824
1294	Female	28	Greensboro NC	South		18	0	10	Economy	1996	Sedan	Black	1676.4	72.10884354	Single	12500	10	NaN	NaN	NaN	10	12	34	543	240	204	549	847	643	345	387	140	953	742	643	922	805	189	732	121	259	182	190	146	575	194	437	1134	832
1295	Male	42	Greensboro NC	Foreign		18	4	5	Economy	1987	Sedan	Black	1727.2	86.16780045	Married	37500	10	42	36	38	NaN	NaN	NaN	554	276	218	561	876	658	343	449	152	1075	NaN	640	1103	782	200	744	129	271	211	214	158	577	198	387	1097	888
1296	Female	35	Greensboro NC	South		14	2	2.5	Economy	1994	Sedan	Black	1752.6	67.12018141	Married	52500	11	NaN	NaN	NaN	12	12	36	565	249	232	573	872	640	341	369	137	938	774	651	904	835	203	779	114	272	208	171	146	573	194	389	1003	849
1297	Female	29	Greensboro NC	South	White Collar	16	0	0.5	Economy	1993	Sedan	White	1651	65.75963719	Single	37500	8	NaN	NaN	NaN	8	10	36	581	222	197	501	763	566	304	383	131	920	787	576	891	732	253	740	112	231	183	184	143	544	188	410	1062	767
1298	Female	20	Greensboro NC	South		14	0	2.5	Economy	1992	Sedan	Black	1701.8	72.56235828	Single	NaN	9	NaN	NaN	NaN	14	14	34	550	246	193	524	803	610	331	399	132	928	793	635	905	777	210	724	107	241	185	182	143	552	193	444	1170	792
1299	Female	55	Greensboro NC	South	White Collar	16	3	2.5	Economy	1974	Sedan	Black	1574.8	97.95918367	Married	37500	10	NaN	NaN	NaN	22	20	46	509	246	194	515	812	618	321	442	134	1199	996	653	1059	715	186	683	125	258	190	173	146	547	188	515	1311	872
1300	Female	45	Greensboro NC	South	White Collar	16	3	2.5	Economy	1994	Sedan	Black	1676.4	88.43537415	Married	52500	9	NaN	NaN	NaN	18	18	38	544	279	197	525	814	617	328	446	138	1071	854	632	996	762	213	729	107	250	192	181	152	569	195	473	1153	804
1301	Female	23	Greensboro NC	Northeast		16	NaN	2.5	Economy	1992	Sedan	Black	1676.4	88.43537415	Single	NaN	8.5	NaN	NaN	NaN	16	16	40	540	246	204	527	826	622	323	450	132	1065	854	660	966	776	208	704	111	236	190	183	153	602	201	460	1246	842
1302	Female	29	Greensboro NC	South	Service	14	1	5	Economy	1995	Sedan	White	1543.05	63.49206349	Divorced/Widowed	25000	8	NaN	NaN	NaN	10	10	32	526	234	190	495	750	560	305	376	129	961	814	583	933	710	207	699	103	236	176	179	145	551	196	450	1111	757
1303	Female	22	Greensboro NC	Northeast		14	0	NaN	Economy	1991	Sedan	Black	1765.3	88.43537415	Single	37500	9	NaN	NaN	NaN	12	12	38	599	243	215	558	847	632	343	495	135	1092	924	646	1042	815	250	799	118	258	182	192	147	605	201	432	1164	864
1304	Female	38	Greensboro NC	South	White Collar	18	0	8	Economy	1997	Sedan	Black	1562.1	87.07482993	Single	52500	8.5	NaN	NaN	NaN	15	16	36	534	247	201	516	798	597	315	439	141	1082	841	607	1025	699	205	725	104	242	190	176	144	560	202	489	1273	758
1305	Female	38	Greensboro NC	South	White Collar	16	0	5	Economy	1985	Sedan	Black	1498.6	57.14285714	Single	25000	6.5	NaN	NaN	NaN	10	10	34	508	222	191	488	746	555	297	391	131	970	771	561	916	674	199	662	103	225	177	172	134	561	179	407	1042	760
1306	Male	24	Greensboro NC	South	White Collar	16	0	5	Economy	1987	Sedan	White	1752.6	82.53968254	Single	70000	11	40	33	30	NaN	NaN	NaN	593	267	195	529	825	630	334	415	147	1019	NaN	622	1010	752	246	781	133	268	195	197	159	585	204	404	1072	840
1307	Female	23	Greensboro NC	South		16	0	5	Economy	1985	Sedan	Black	1752.6	61.2244898	Single	90000	10.5	NaN	NaN	NaN	8	6	32	560	244	197	529	816	619	332	369	133	835	746	614	843	834	215	750	117	263	204	205	147	594	206	361	971	870
1308	Male	43	Greensboro NC	Midwest	White Collar	21	3	8	Economy	1996	Sedan	Black	1778	92.06349206	Divorced/Widowed	52500	10.5	44	38	33	NaN	NaN	NaN	579	278	223	557	865	642	334	471	143	1084	NaN	658	1099	826	231	762	126	275	202	201	156	592	198	392	1100	921
1309	Female	18	Greensboro NC	Northeast		14	0	0.5	Luxury	1992	Sedan	Black	1574.8	51.24716553	Single	37500	7.5	NaN	NaN	NaN	4	2	32	567	231	182	478	728	546	296	337	135	776	665	545	766	710	257	757	115	241	186	177	145	564	192	368	941	738
1310	Female	23	Greensboro NC	Midwest		14	1	2.5	<undefined>	NaN	<undefined>	Black	1651	54.42176871	Single	7500	9.5	NaN	NaN	NaN	7	5	34	564	245	197	515	788	591	318	351	134	817	712	592	812	759	225	756	117	257	176	186	145	556	193	345	942	796
1311	Female	46	Greensboro NC	Foreign	White Collar	16	2	8	Economy	1998	Non-sedan		1612.9	54.42176871	Married	70000	6.5	NaN	NaN	NaN	4	6	34	549	225	178	479	760	582	301	373	137	881	766	565	861	729	230	702	102	226	196	184	146	563	194	362	951	770
1312	Female	48	Greensboro NC	South	White Collar	16	2	5	Luxury	1993	Sedan	White	1663.7	93.42403628	Married	70000	9.5	NaN	NaN	NaN	20	20	42	586	243	210	505	755	545	295	530	146	1184	1012	609	1070	707	262	761	118	251	191	185	149	546	183	447	1241	891
1313	Female	30	Greensboro NC	Foreign	Service	18	0	0.5	Luxury	1995	Sedan	Black	1587.5	54.42176871	Single	70000	7	NaN	NaN	NaN	NaN	6	34	516	234	182	488	770	588	306	360	137	916	731	591	865	753	184	673	106	237	174	181	159	568	196	383	988	771
1314	Female	35	Greensboro NC	West	Blue Collar	16	0	2.5	Economy	1990	Non-sedan	White	1651	61.2244898	Single	25000	7.5	NaN	NaN	NaN	12	14	36	539	234	192	507	778	586	315	382	131	930	742	585	901	763	207	700	105	231	184	183	138	528	187	380	994	818
1315	Female	20	Greensboro NC	South		12	0	2.5	Economy	1999	Sedan	Black	1600.2	52.15419501	Single	NaN	9	NaN	NaN	NaN	7	7	32	513	235	185	493	756	571	308	342	131	823	690	570	810	706	186	695	106	244	185	184	141	552	195	341	935	765
1316	Female	22	Greensboro NC	South		12	0	2.5	Economy	1993	Sedan	White	1600.2	90.70294785	Single	NaN	7.5	NaN	NaN	NaN	16	18	40	588	240	187	493	757	570	306	430	130	1108	885	617	1021	709	265	758	106	239	193	173	139	544	186	507	1269	789
1317	Male	39	Greensboro NC	South	Blue Collar	14	0	0.5	Economy	1994	Sedan	White	1701.8	77.09750567	Married	37500	8	40	34	30	NaN	NaN	NaN	563	259	212	523	796	584	311	420	143	1015	NaN	578	1041	724	237	753	113	256	198	187	153	561	195	365	1013	814
1318	Male	41	Greensboro NC	South	Blue Collar	12	2	0.5	Economy	1987	Sedan		1803.4	97.50566893	Married	25000	12	48	38	31	NaN	NaN	NaN	576	282	206	559	898	692	353	474	153	1122	NaN	640	1119	794	200	764	126	273	209	213	159	576	193	399	1048	884
1319	Female	27	Greensboro NC	South		16	0	5	Luxury	1993	Sedan	Black	1600.2	65.75963719	Single	17500	7.5	NaN	NaN	NaN	10	12	36	524	227	193	472	747	554	279	330	134	883	729	633	836	749	276	715	117	228	175	182	146	551	190	444	1113	774
1320	Male	37	Greensboro NC	South	White Collar	16	1	2.5	Economy	1996	Sedan	Black	1803.4	80.72562358	Married	70000	11.5	42	34	31	NaN	NaN	NaN	578	288	206	572	882	676	366	450	148	987	NaN	655	999	858	186	769	118	278	220	210	157	569	203	366	975	913
1321	Female	50	Greensboro NC	South	White Collar	14	2	0.5	Luxury	1986	Sedan	Black	1651	75.73696145	Married	52500	9	NaN	NaN	NaN	14	12	36	527	260	212	542	826	614	330	404	137	978	854	612	1001	797	178	708	108	254	204	200	148	569	192	389	1020	854
1322	Male	55	Greensboro NC	South	Management	16	2	2.5	Luxury	1986	Sedan	Black	1828.8	101.5873016	Married	52500	10.5	48	40	32	NaN	NaN	NaN	599	275	225	576	922	697	351	494	152	1158	NaN	653	1217	814	207	819	144	268	214	209	163	594	200	403	1186	929
1323	Female	41	Greensboro NC	South	White Collar	16	2	5	Economy	1979	Sedan	White	1600.2	56.6893424	Single	37500	6.5	NaN	NaN	NaN	10	6	38	539	229	180	492	753	573	312	361	131	928	771	564	869	741	205	718	101	230	176	169	144	540	187	366	981	769
1324	Female	42	Greensboro NC	Foreign	Management	16	0	2.5	Luxury	1983	Sedan	White	1574.8	65.30612245	Single	52500	7	NaN	NaN	NaN	10	12	34	565	233	172	476	748	576	304	390	134	1013	805	578	881	707	246	737	101	233	177	170	147	535	181	413	1052	770
1325	Male	32	Greensboro NC	South	Blue Collar	14	2	0.5	Economy	1997	Sedan	Hispanic	1701.8	79.36507937	Married	25000	8	44	32	32	NaN	NaN	NaN	569	254	250	557	852	602	307	404	138	1070	NaN	595	1084	754	244	778	111	257	200	201	142	572	199	376	1024	879
1326	Male	24	Greensboro NC	South		14	1	2.5	Economy	1998	Sedan	White	1778	68.48072562	Married	25000	9	40	33	30	NaN	NaN	NaN	567	260	225	536	824	599	311	379	133	895	NaN	608	956	807	249	795	113	257	201	195	146	574	204	349	962	807
1327	Male	22	Greensboro NC	Northeast		12	0	0.5	Economy	1994	Sedan	Black	1828.8	85.26077098	Single	17500	13	44	34	33	NaN	NaN	NaN	556	272	230	550	877	647	320	442	140	961	NaN	636	1014	836	219	803	121	277	206	215	153	586	208	363	1007	921
1328	Male	37	Greensboro NC	Midwest	Service	12	0	5	Economy	1994	Non-sedan	White	1778	68.02721088	Married	NaN	10	38	31	34	NaN	NaN	NaN	584	258	225	512	848	623	287	380	126	920	NaN	595	936	803	248	787	121	257	205	205	149	557	192	343	966	894
1329	Male	26	Greensboro NC	South		14	NaN	5	Economy	1989	Sedan	Black	1765.3	113.3786848	Single	25000	12	48	38	33	NaN	NaN	NaN	605	280	220	550	886	666	330	464	151	1174	NaN	666	1163	827	255	768	123	286	236	231	163	609	210	431	1208	918
1330	Male	20	Greensboro NC	South		14	0	8	Economy	1997	Sedan	Black	1701.8	70.29478458	Single	NaN	11	NaN	31	31	NaN	NaN	NaN	513	250	235	550	853	618	315	411	131	977	NaN	625	1034	802	173	738	132	263	207	196	154	599	212	358	974	864
1331	Female	29	Greensboro NC	West		14	0	0.5	Economy	1991	Sedan	Black	1600.2	77.09750567	Single	NaN	6	NaN	NaN	NaN	12	16	36	545	243	194	525	810	616	331	390	128	952	771	655	885	777	199	714	119	244	183	191	146	559	197	432	1153	855
1332	Male	22	Greensboro NC	South		14	0	5	Economy	1992	Sedan	Black	1701.8	99.77324263	Single	NaN	11	40	40	NaN	NaN	NaN	NaN	586	264	217	555	874	657	338	540	136	1094	NaN	609	1153	742	265	747	115	256	223	197	149	580	207	409	1141	776
1333	Male	26	Greensboro NC	South		16	0	10	Economy	1988	Sedan	Black	1727.2	68.02721088	Single	52500	9.5	46	32	34	NaN	NaN	NaN	571	255	234	502	819	585	268	418	139	925	NaN	611	933	794	210	756	116	266	202	198	146	561	194	334	942	866
1334	Male	18	Greensboro NC	South		12	0	5	Economy	1990	Sedan	Black	1828.8	86.16780045	Single	25000	13	48	40	36	NaN	NaN	NaN	607	275	232	567	901	669	335	454	144	1018	NaN	677	1030	848	256	776	123	284	216	217	156	585	202	393	1090	946
1335	Male	26	Greensboro NC	South	Blue Collar	14	0	2.5	Economy	1994	Sedan	Black	1955.8	99.77324263	Single	37500	12	44	38	34	NaN	NaN	NaN	635	278	204	570	901	697	366	458	151	1054	NaN	709	1061	883	231	840	134	294	225	228	160	608	210	416	1110	975
1336	Female	18	Greensboro NC	South		12	0	2.5	Economy	1995	Sedan	Black	1625.6	67.12018141	Single	NaN	8	NaN	NaN	NaN	NaN	9	38	531	239	181	491	755	574	310	391	136	961	794	607	926	778	213	698	109	240	183	182	147	601	192	398	1024	812
1337	Male	18	Greensboro NC	South		12	0	8	Economy	1990	Sedan	White	1854.2	74.82993197	Single	37500	12	38	33	NaN	NaN	NaN	NaN	610	276	220	573	902	682	353	408	134	949	NaN	631	965	839	229	824	111	282	219	205	152	567	196	355	993	907
1338	Male	18	Greensboro NC	South	Blue Collar	12	0	10	Economy	1991	Sedan	White	1778	74.82993197	Single	25000	10	NaN	31	33	NaN	NaN	NaN	596	270	230	539	835	605	309	419	135	957	NaN	594	999	770	263	810	117	263	209	193	142	556	194	369	899	862
1339	Male	24	Greensboro NC	South	Service	14	0	0.5	Economy	1995	Sedan	Black	1701.8	68.02721088	Single	25000	10	36	31	30	NaN	NaN	NaN	512	258	215	538	832	617	323	377	139	866	NaN	619	912	809	161	758	120	265	214	202	155	567	197	323	917	896
1340	Male	24	Greensboro NC	Foreign		16	0	2.5	Economy	1987	Sedan	Asian	1879.6	95.23809524	Single	7500	11.5	44	36	36	NaN	NaN	NaN	632	283	237	598	907	670	361	441	146	1066	NaN	644	1068	826	260	869	134	289	233	217	161	594	202	386	1082	896
1341	Female	63	Greensboro NC	Northeast	Service	12	5	2.5	Economy	1994	Sedan	White	1625.6	55.32879819	Married	150000	7	NaN	NaN	NaN	7	6	34	554	223	159	474	753	594	315	383	135	924	730	575	883	760	210	727	114	232	202	188	151	535	177	370	963	802
1342	Female	29	Greensboro NC	Foreign		14	0	2.5	Economy	1987	<undefined>	Black	1701.8	68.02721088	Single	17500	9	NaN	NaN	NaN	11	12	36	552	255	189	524	825	636	335	371	133	949	779	617	823	838	203	763	120	255	190	196	146	578	194	389	1064	836
1343	Male	19	Greensboro NC	South		14	0	2.5	Economy	1992	Sedan	Black	1803.4	73.92290249	Single	NaN	11	NaN	32	32	NaN	NaN	NaN	600	262	211	548	846	635	337	419	146	912	NaN	631	988	804	252	796	131	271	205	210	156	590	208	339	968	901
1344	Male	21	Greensboro NC	South		14	0	5	Economy	1987	Sedan	Black	1701.8	68.48072562	Single	37500	9	NaN	30	NaN	NaN	NaN	NaN	555	257	212	541	848	636	329	397	131	898	NaN	608	954	779	203	742	112	261	202	205	148	593	213	340	968	855
1345	Female	25	Greensboro NC	South		18	0	2.5	Economy	1986	Sedan	Black	1574.8	52.15419501	Single	17500	9.5	NaN	NaN	NaN	NaN	9	34	509	239	192	489	777	585	297	347	129	838	685	577	819	712	181	737	116	251	185	195	141	544	185	362	978	750
1346	Male	27	Greensboro NC	South	White Collar	16	0	2.5	<undefined>	NaN	<undefined>	Asian	1778	66.66666667	Single	70000	9	40	31	30	NaN	NaN	NaN	618	260	240	550	848	608	310	413	142	902	NaN	586	936	796	294	802	110	255	206	199	158	577	198	339	946	861
1350	Female	25	Marlton NJ	Northeast	White Collar	14	0	5	<undefined>	NaN	<undefined>	Black	1701.8	58.04988662	Single	17500	8	NaN	NaN	NaN	8	10	34	549	252	186	491	765	579	305	345	121	834	718	588	808	800	218	727	110	241	186	187	143	538	189	375	974	831
1351	Male	26	Marlton NJ	Northeast	White Collar	21	2	2.5	Economy	1997	Sedan	White	1701.8	78.00453515	Married	90000	8.5	42	32	31	NaN	NaN	NaN	568	265	238	564	861	623	326	436	137	973	NaN	593	1014	739	211	780	114	252	219	193	151	570	197	375	1019	780
1352	Male	44	Marlton NJ	Northeast	Blue Collar	14	1	5	Economy	1991	Sedan	White	1778	102.0408163	Single	25000	11	44	36	32	NaN	NaN	NaN	621	274	223	529	846	623	306	490	150	1104	NaN	641	1117	791	276	816	126	278	223	196	162	572	186	405	1129	904
1353	Male	43	Marlton NJ	West	White Collar	18	3	5	Economy	1984	Sedan	White	1752.6	79.36507937	Married	52500	9.5	40	34	32	NaN	NaN	NaN	629	272	212	534	823	611	322	428	137	1010	NaN	601	1017	785	289	812	111	258	214	203	157	582	203	359	1013	849
1354	Male	47	Marlton NJ	Northeast	Management	18	3	5	Economy	1990	Sedan	White	1879.6	88.43537415	Married	90000	13	44	36	34	NaN	NaN	NaN	645	279	195	562	898	703	367	463	141	1058	NaN	659	1050	875	259	827	123	285	220	213	156	584	202	386	1092	966
1355	Male	50	Marlton NJ	Northeast	White Collar	14	6	10	Economy	1986	Sedan	White	1841.5	98.86621315	Married	150000	13	48	38	32	NaN	NaN	NaN	620	295	216	531	839	623	315	454	142	1115	NaN	636	1166	822	272	815	123	285	228	231	156	603	206	396	1098	925
1356	Female	40	Marlton NJ	Northeast	White Collar	14	1	2.5	Luxury	1992	Sedan	White	1701.8	65.75963719	Divorced/Widowed	12500	9	NaN	NaN	NaN	9	8	36	585	242	207	539	810	603	332	385	134	959	806	594	889	764	243	796	109	244	194	187	143	554	192	396	1022	788
1357	Male	36	Marlton NJ	Northeast	Management	12	0	0.5	Economy	1995	Sedan	White	1854.2	72.56235828	Single	37500	10.5	NaN	33	33	NaN	NaN	NaN	619	262	208	532	865	657	324	411	141	886	NaN	596	941	824	252	855	112	269	228	221	157	580	202	349	986	946
1358	Male	38	Marlton NJ	South	Blue Collar	12	2	0.5	Economy	1999	Sedan	White	1930.4	126.984127	Married	52500	13	48	44	32	NaN	NaN	NaN	645	287	206	552	891	685	346	465	145	1265	NaN	669	1229	865	276	845	119	294	229	219	158	595	204	424	1193	927
1359	Female	45	Marlton NJ	Northeast		16	2	8	Economy	1991	Sedan	White	1549.4	49.88662132	Divorced/Widowed	25000	6.5	NaN	NaN	NaN	6	4	36	537	223	183	474	735	552	291	357	122	869	731	539	811	706	229	700	96	213	172	168	138	512	179	353	917	740
1360	Female	42	Marlton NJ	South		18	0	5	Economy	1996	Non-sedan	White	1676.4	104.30839	Married	70000	10	NaN	NaN	NaN	18	18	44	606	242	205	519	803	598	314	494	141	1268	1088	636	1167	726	287	786	119	246	203	193	152	565	191	454	1303	917
1361	Female	19	Marlton NJ	South		12	0	5	Economy	1995	Sedan	White	1625.6	54.42176871	Single	NaN	7.5	NaN	NaN	NaN	8	6	34	593	234	171	456	706	535	285	365	121	870	755	522	824	705	284	770	102	224	179	181	142	521	186	344	953	755
1362	Female	36	Marlton NJ	Northeast	Service	18	0	8	Economy	1997	Sedan	White	1524	69.3877551	Single	25000	5	NaN	NaN	NaN	14	14	36	577	220	194	491	732	538	297	417	126	967	795	563	915	668	261	717	104	213	173	162	146	544	186	434	1088	808
1363	Female	27	Marlton NJ	Midwest		16	0	2.5	Economy	1995	Sedan	White	1701.8	79.36507937	Single	25000	10	NaN	NaN	NaN	NaN	14	38	596	251	202	510	885	683	308	381	135	906	787	590	865	733	270	789	114	255	182	196	146	577	200	435	1132	798
1364	Male	37	Marlton NJ	Northeast	White Collar	16	1	0.5	Economy	1994	Sedan	White	1803.4	78.00453515	Married	90000	9	40	33	33	NaN	NaN	NaN	586	265	199	544	845	646	345	422	135	1002	NaN	635	1007	829	225	806	117	255	216	198	145	554	195	367	997	905
1365	Female	42	Marlton NJ	Northeast	White Collar	14	2	2.5	Economy	1994	Sedan	White	1600.2	65.75963719	Married	37500	7.5	NaN	NaN	NaN	10	10	38	530	235	200	483	755	555	283	385	131	1019	855	562	950	716	219	750	98	233	193	184	140	535	186	380	993	775
1366	Male	20	Marlton NJ	Northeast		14	0	2.5	Economy	1996	Non-sedan	White	1879.6	90.70294785	Single	NaN	11.5	NaN	34	32	NaN	NaN	NaN	617	277	238	572	879	641	334	430	140	1079	NaN	666	1111	835	257	823	117	265	209	214	152	581	207	394	1118	921
1367	Male	43	Marlton NJ	Northeast	Service	14	4	5	Economy	1995	Non-sedan	Hispanic	1701.8	72.56235828	Married	90000	8	40	33	30	NaN	NaN	NaN	604	266	209	528	811	602	319	385	129	991	NaN	591	1013	768	257	808	124	255	205	201	147	552	193	360	1010	811
1368	Female	58	Marlton NJ	Northeast	White Collar	14	2	2.5	Economy	1996	Non-sedan	White	1600.2	50.79365079	Married	NaN	9	NaN	NaN	NaN	6	8	36	554	245	194	504	770	576	310	317	135	806	686	549	768	696	225	739	108	245	192	187	154	537	177	371	945	715
1369	Female	53	Marlton NJ	South		NaN	5	5	Luxury	1997	Non-sedan	White	1727.2	66.66666667	Married	NaN	9	NaN	NaN	NaN	10	12	36	603	249	187	525	803	616	338	401	134	882	769	595	779	782	245	798	118	247	179	192	147	544	186	401	1038	840
1370	Male	26	Marlton NJ	Northeast	White Collar	14	0	2.5	Economy	1997	Non-sedan	White	1727.2	56.23582766	Single	150000	8.5	32	31	30	NaN	NaN	NaN	602	245	190	520	818	628	330	373	126	842	NaN	556	855	733	248	785	113	253	192	199	146	569	196	308	893	791
1371	Male	63	Marlton NJ	Northeast	White Collar	14	NaN	2.5	Economy	1990	Non-sedan	White	1828.8	105.6689342	Single	52500	12.5	48	40	31	NaN	NaN	NaN	627	290	212	550	872	660	338	461	146	1183	NaN	651	1139	796	272	829	126	284	228	209	164	602	203	424	1166	900
1372	Female	51	Marlton NJ	Northeast	White Collar	14	3	5	Economy	1998	Sedan	White	1651	69.84126984	Married	NaN	8.5	NaN	NaN	NaN	12	12	38	579	244	186	508	769	583	322	383	134	976	834	585	938	742	239	770	113	240	197	185	154	578	195	454	1101	821
1373	Female	34	Marlton NJ	Northeast	White Collar	14	0	5	Economy	1995	Sedan	White	1676.4	63.49206349	Divorced/Widowed	37500	8	NaN	NaN	NaN	8	8	34	596	247	194	508	766	572	314	363	126	850	735	568	823	734	267	799	113	228	188	182	141	549	192	399	1052	776
1374	Female	38	Marlton NJ	Northeast	White Collar	16	2	0.5	Economy	1998	Sedan	White	1701.8	56.6893424	Divorced/Widowed	52500	8.5	NaN	NaN	NaN	6	4	34	617	240	173	499	782	609	326	354	126	837	704	581	793	789	265	784	108	245	185	192	144	541	183	342	910	829
1375	Female	36	Marlton NJ	West		12	2	5	Economy	1997	Non-sedan	White	1676.4	71.20181406	Married	37500	9.5	NaN	NaN	NaN	11	12	34	558	246	185	523	788	603	338	377	130	863	725	657	837	813	206	770	114	239	181	178	144	555	191	428	1086	829
1376	Female	39	Marlton NJ	Northeast	White Collar	16	2	2.5	Luxury	1997	Non-sedan	White	1574.8	48.5260771	Married	90000	7.5	NaN	NaN	NaN	6	6	34	561	234	211	498	732	521	287	343	124	841	727	525	824	693	244	755	118	232	188	169	137	557	195	333	883	755
1377	Male	64	Marlton NJ	Northeast		16	4	2.5	Economy	1998	Sedan	Hispanic	1879.6	108.8435374	Married	52500	14	44	42	34	NaN	NaN	NaN	638	291	223	590	918	695	367	464	155	1107	NaN	676	1126	862	255	847	119	296	235	217	162	594	204	386	1164	1037
1378	Female	50	Marlton NJ	Northeast	White Collar	16	2	0.5	Economy	1994	Non-sedan	White	1651	73.46938776	Married	150000	9	NaN	NaN	NaN	12	12	36	546	235	182	504	775	593	322	392	131	1039	824	598	951	722	205	724	101	246	173	174	141	544	187	408	1070	810
1379	Female	51	Marlton NJ	Northeast		12	1	2.5	Economy	1995	Non-sedan	White	1562.1	77.09750567	Married	52500	8	NaN	NaN	NaN	12	10	42	510	266	191	485	731	540	294	375	131	1032	860	497	887	622	202	711	109	229	184	171	140	554	192	460	1130	682
1380	Male	55	Marlton NJ	Northeast	Service	16	2	0.5	Economy	1994	Non-sedan	White	1663.7	58.9569161	Married	150000	9	46	44	28	NaN	NaN	NaN	576	278	197	505	792	595	308	501	152	1262	NaN	601	1225	702	251	749	123	251	219	184	160	592	196	397	1111	824
1381	Female	55	Marlton NJ	Northeast	White Collar	14	0	2.5	Economy	1993	Non-sedan	White	1574.8	97.50566893	Divorced/Widowed	52500	8	NaN	NaN	NaN	20	20	44	574	255	195	488	741	546	293	500	148	1300	1034	583	1128	648	281	734	99	230	187	166	154	549	178	426	1262	834
1382	Female	55	Marlton NJ	Northeast		14	0	0.5	Economy	1998	Sedan	White	1498.6	57.14285714	Married	150000	7	NaN	NaN	NaN	6	10	NaN	537	222	194	475	718	524	281	356	125	885	765	549	827	655	237	700	108	228	173	175	144	553	194	393	1014	741
1383	Male	35	Marlton NJ	Northeast	White Collar	14	1	10	Economy	1996	Sedan	White	1816.1	99.77324263	Married	70000	11	46	36	31	NaN	NaN	NaN	616	280	226	578	882	656	352	489	140	1092	NaN	621	1126	821	251	842	132	271	227	209	151	580	201	420	1111	880
1384	Male	41	Marlton NJ	Northeast	White Collar	12	0	0.5	Economy	1981	Non-sedan	White	1828.8	78.45804989	Single	37500	9.5	NaN	33	34	NaN	NaN	NaN	615	269	190	552	861	671	362	407	142	1015	NaN	600	1046	842	246	816	118	253	218	212	156	577	201	345	947	914
1385	Male	65	Marlton NJ	Northeast	White Collar	12	2	2.5	Economy	1999	Non-sedan	White	1879.6	97.50566893	Divorced/Widowed	150000	13.5	44	38	33	NaN	NaN	NaN	628	294	212	582	911	699	370	471	145	1104	NaN	641	1122	824	233	831	121	291	223	209	150	578	201	376	1068	969
1386	Male	60	Marlton NJ	Northeast	White Collar	14	6	5	Luxury	1998	Non-sedan	White	1828.8	106.5759637	Married	150000	11.5	46	38	32	NaN	NaN	NaN	651	275	216	572	898	682	356	457	145	1221	NaN	633	1217	806	273	820	109	276	215	210	158	586	201	387	1099	916
1387	Female	34	Marlton NJ	Northeast		16	4	2.5	Economy	1990	Non-sedan	White	1803.4	83.90022676	Married	52500	11	NaN	NaN	NaN	14	16	38	603	275	183	529	822	639	346	377	137	958	788	647	886	823	243	808	118	263	190	201	146	564	191	466	1167	845
1388	Female	63	Marlton NJ	South		14	2	2.5	Luxury	1995	Sedan	White	1587.5	58.04988662	Single	NaN	7.5	NaN	NaN	NaN	10	8	34	539	238	173	470	714	541	297	371	141	910	774	551	831	711	228	728	117	232	184	176	154	568	190	376	984	766
1389	Female	35	Marlton NJ	Northeast		14	1	0.5	Economy	1995	Non-sedan	White	1676.4	88.43537415	Married	90000	10	NaN	NaN	NaN	20	20	40	580	241	191	528	790	599	337	481	146	1215	987	624	1079	757	231	774	127	245	189	187	151	564	187	427	1221	946
1390	Female	46	Marlton NJ	Northeast	White Collar	16	3	0.5	Economy	1994	Sedan	White	1600.2	56.6893424	Single	52500	7.5	NaN	NaN	NaN	10	11	34	563	234	189	489	738	549	300	392	134	927	770	542	918	724	247	762	109	230	187	177	139	524	179	368	959	819
1391	Female	49	Marlton NJ	South		18	0	0.5	Economy	1990	Sedan	White	1625.6	76.19047619	Single	7500	6.5	NaN	NaN	NaN	12	18	40	579	236	178	496	743	565	318	439	132	1056	890	587	944	696	245	748	111	222	187	173	142	533	179	410	1121	849
1392	Male	26	Marlton NJ	Northeast	Blue Collar	14	0	2.5	<undefined>	1980	Sedan	White	1727.2	70.29478458	Single	17500	9.5	34	31	31	NaN	NaN	NaN	521	265	203	527	812	609	324	397	132	910	NaN	598	963	779	173	734	113	264	206	197	147	558	198	333	938	859
1393	Male	51	Marlton NJ	Northeast	Service	14	1	0.5	Economy	1989	Sedan	White	1727.2	95.23809524	Single	52500	9.5	NaN	40	30	NaN	NaN	NaN	594	270	203	515	817	614	312	484	145	1120	NaN	602	1097	753	246	782	103	268	225	199	157	569	192	354	1087	859
1394	Male	21	Marlton NJ	Northeast	White Collar	14	0	8	Luxury	1997	Sedan	White	1778	62.58503401	Single	25000	11	36	32	32	NaN	NaN	NaN	530	257	204	506	763	559	302	344	127	893	NaN	580	865	802	198	759	115	252	202	184	143	553	197	308	872	863
1395	Male	35	Marlton NJ	Northeast	Management	18	2	5	Economy	1996	Non-sedan	White	1803.4	85.71428571	Married	90000	9.5	48	34	33	NaN	NaN	NaN	607	265	222	562	873	651	340	492	142	1094	NaN	594	1159	811	261	824	124	258	214	202	156	587	205	361	1046	871
1396	Female	32	Marlton NJ	Northeast	White Collar	14	0	5	Economy	1989	Sedan	White	1727.2	79.8185941	Married	90000	9	NaN	NaN	NaN	12	11	38	608	234	179	513	799	620	334	429	131	958	803	633	913	822	255	779	107	235	192	185	143	537	188	404	1069	864
1397	Male	47	Marlton NJ	Midwest	White Collar	12	1	2.5	Economy	1978	Non-sedan	White	1778	141.4965986	Married	52500	11	48	46	31	NaN	NaN	NaN	619	272	236	575	867	631	339	539	152	1431	NaN	663	1347	757	285	779	121	262	223	212	161	575	183	436	1397	907
1398	Male	39	Marlton NJ	Northeast	Blue Collar	14	4	0.5	Luxury	1985	Sedan	White	1701.8	79.36507937	Divorced/Widowed	25000	10	40	33	30	NaN	NaN	NaN	555	269	195	503	809	614	308	415	134	1031	NaN	592	1005	773	212	756	115	267	209	203	148	584	210	308	927	889
1399	Female	31	Marlton NJ	Northeast		16	3	0.5	Economy	1992	Non-sedan	White	1625.6	65.30612245	Married	25000	7	NaN	NaN	NaN	12	13	38	562	221	193	505	761	568	312	385	127	951	815	581	906	722	228	749	110	212	182	169	135	535	187	414	1099	805
1400	Female	36	Marlton NJ	Northeast		16	2	8	Economy	1995	Non-sedan	White	1714.5	65.75963719	Married	52500	8.5	NaN	NaN	NaN	12	12	36	611	238	201	506	784	583	305	378	132	953	784	576	889	744	274	803	129	242	185	189	144	560	197	406	1036	809
1401	Female	54	Marlton NJ	Northeast	White Collar	14	0	0.5	Economy	1995	Sedan	White	1524	59.86394558	Divorced/Widowed	90000	8	NaN	NaN	NaN	10	12	34	544	232	174	473	730	556	299	379	138	896	743	564	861	689	221	727	109	234	172	179	145	546	189	393	1049	752
1402	Male	58	Marlton NJ	Northeast		16	2	2.5	Economy	1994	Non-sedan	White	1905	99.77324263	Married	37500	12.5	46	40	34	NaN	NaN	NaN	605	290	200	567	925	725	367	440	145	1135	NaN	679	1098	905	202	810	116	286	209	219	155	566	196	382	1062	1082
1403	Female	33	Marlton NJ	Northeast		14	2	0.5	Economy	1987	Non-sedan	White	1651	63.49206349	Married	37500	6.5	NaN	NaN	NaN	10	12	36	574	223	172	499	788	616	327	399	132	927	749	596	861	758	231	740	111	220	186	168	139	553	192	376	1002	930
1404	Male	38	Marlton NJ	Northeast	Blue Collar	14	2	10	Economy	1996	Non-sedan	White	1828.8	81.63265306	Married	90000	10	42	36	30	NaN	NaN	NaN	623	260	208	533	830	622	325	434	149	1052	NaN	605	1068	802	281	822	133	255	220	203	161	584	197	347	1009	874
1405	Female	40	Marlton NJ	Northeast	White Collar	16	3	0.5	Economy	1998	Non-sedan	White	1574.8	63.49206349	Married	70000	6.5	NaN	NaN	NaN	8	10	36	604	221	177	486	728	551	309	384	137	914	762	564	850	687	277	779	107	217	192	176	154	541	183	401	1072	738
1406	Male	59	Marlton NJ	Northeast		16	NaN	10	Economy	1984	Sedan	White	1778	78.00453515	Single	7500	10	42	33	31	NaN	NaN	NaN	554	265	222	545	866	644	323	445	150	1078	NaN	610	1095	796	199	768	129	259	216	194	158	567	188	346	984	900
1407	Female	42	Marlton NJ	Northeast	White Collar	12	2	2.5	Luxury	1994	Non-sedan	Black	1676.4	89.34240363	Married	70000	10	NaN	NaN	NaN	16	10	36	588	246	197	523	800	603	326	449	137	1102	908	657	1042	781	243	744	120	259	202	210	149	581	199	473	1231	841
1408	Male	57	Marlton NJ	Midwest	White Collar	18	2	8	Economy	1988	Non-sedan	White	1778	83.90022676	Married	90000	9.5	44	34	31	NaN	NaN	NaN	600	262	222	543	846	624	321	495	145	1111	NaN	587	1109	780	260	793	120	252	215	201	156	589	206	391	1037	902
1409	Female	52	Marlton NJ	Northeast	Service	12	3	0.5	Economy	1998	Non-sedan	White	1651	70.29478458	Married	52500	8	NaN	NaN	NaN	12	12	36	563	245	192	520	798	606	328	404	138	1502	836	576	961	755	209	764	109	245	187	183	154	546	174	396	1040	801
1410	Female	46	Marlton NJ	Northeast	White Collar	14	2	2.5	Economy	1988	Non-sedan	White	1625.6	56.6893424	Divorced/Widowed	37500	7	NaN	NaN	NaN	6	6	34	559	238	187	505	774	587	318	352	127	873	754	567	839	744	218	743	109	227	178	179	141	546	187	365	978	800
1411	Male	65	Marlton NJ	Northeast		18	5	8	Economy	1987	Sedan	White	1752.6	81.63265306	Married	NaN	9.5	44	36	30	NaN	NaN	NaN	566	280	201	533	842	641	332	450	147	1106	NaN	608	1091	790	203	770	119	260	220	210	157	572	192	362	1025	939
1412	Male	29	Marlton NJ	Northeast	White Collar	14	1	0.5	Luxury	1998	Sedan	White	1955.8	86.16780045	Married	150000	11.5	42	38	36	NaN	NaN	NaN	641	273	221	578	913	692	357	417	143	1032	NaN	652	1035	916	240	837	123	274	212	211	153	593	207	370	1024	1058
1413	Female	51	Marlton NJ	Northeast	White Collar	14	3	2.5	Luxury	1993	Non-sedan	White	1524	81.63265306	Married	90000	5.5	NaN	NaN	NaN	18	16	42	569	241	192	496	739	547	304	475	129	1170	969	544	1036	637	264	726	106	212	174	172	145	564	199	427	1207	814
1414	Female	25	Marlton NJ	Northeast	White Collar	16	0	8	Economy	1997	Sedan	White	1625.6	58.04988662	Single	150000	7	NaN	NaN	NaN	10	9	36	542	230	205	501	754	549	296	330	128	931	691	539	857	712	217	742	105	231	178	187	144	573	195	377	1003	760
1415	Female	44	Marlton NJ	Northeast	White Collar	12	2	8	Economy	1996	Sedan	White	1676.4	62.58503401	Married	52500	7	NaN	NaN	NaN	12	12	36	577	227	182	507	770	588	325	382	131	950	816	575	898	743	229	738	112	224	172	176	146	538	183	372	1011	812
1416	Female	37	Marlton NJ	South	White Collar	14	2	2.5	Economy	1989	Non-sedan	White	1524	76.19047619	Married	70000	6.5	NaN	NaN	NaN	14	14	38	559	230	195	508	762	567	313	449	130	1082	835	557	986	670	234	738	108	216	182	165	141	515	174	407	1104	828
1417	Female	35	Marlton NJ	Northeast	White Collar	14	3	2.5	Economy	1997	Non-sedan	White	1619.25	54.42176871	Married	70000	6	NaN	NaN	NaN	6	5	34	560	224	197	522	772	575	325	352	134	852	734	539	844	753	229	773	108	219	175	174	146	525	177	372	980	771
1418	Female	55	Marlton NJ	South	White Collar	18	2	8	Economy	1989	Non-sedan	White	1600.2	58.9569161	Married	37500	7	NaN	NaN	NaN	8	8	34	563	221	168	476	741	573	308	373	126	875	716	566	839	748	238	738	108	231	179	177	138	559	192	391	1010	803
1419	Female	46	Marlton NJ	Northeast	White Collar	18	3	10	Economy	1998	Sedan	White	1638.3	56.6893424	Divorced/Widowed	37500	10	NaN	NaN	NaN	4	4	34	564	249	198	489	755	557	291	359	124	855	754	547	868	741	237	774	118	243	185	181	143	559	194	364	977	767
1420	Female	37	Marlton NJ	Northeast	White Collar	16	2	8	Economy	1991	Sedan	White	1676.4	72.56235828	Married	25000	8.5	NaN	NaN	NaN	12	14	36	563	235	189	524	805	616	335	375	131	946	791	618	894	773	215	752	103	232	183	186	141	552	193	417	1093	956
1421	Female	40	Marlton NJ	Northeast		16	2	8	Economy	1999	Sedan	White	1778	74.82993197	Married	70000	8.5	NaN	NaN	NaN	12	12	36	609	246	200	535	838	638	335	414	133	1030	861	616	974	833	246	808	104	237	200	198	141	531	185	392	1007	903
1422	Female	38	Marlton NJ	Northeast	White Collar	14	2	0.5	Luxury	1992	Non-sedan	White	1574.8	64.39909297	Married	70000	7.5	NaN	NaN	NaN	NaN	14	36	532	224	192	498	762	570	306	379	134	1006	784	568	910	716	212	714	109	222	174	170	138	537	185	371	1038	892
1423	Female	58	Marlton NJ	Northeast	White Collar	12	5	5	Economy	1994	Sedan	White	1625.6	55.78231293	Married	70000	7	NaN	NaN	NaN	8	7	34	570	227	195	499	740	545	304	351	139	891	734	545	864	714	238	746	117	221	178	168	149	551	191	352	950	785
1424	Female	31	Marlton NJ	West	White Collar	14	0	0.5	Economy	1997	Sedan	White	1828.8	66.21315193	Single	37500	11	NaN	NaN	NaN	6	11	36	604	248	192	556	846	654	364	358	141	828	710	646	815	890	226	802	112	264	185	194	154	570	192	382	1019	922
1425	Male	60	Marlton NJ	South	White Collar	18	5	5	Economy	1991	Non-sedan	White	1778	70.29478458	Married	90000	9	40	33	32	NaN	NaN	NaN	570	251	195	528	836	641	333	414	142	983	NaN	596	1015	829	199	798	113	256	186	197	155	582	201	370	1004	895
1426	Female	36	Marlton NJ	Northeast	White Collar	14	0	8	Economy	1997	Non-sedan	White	1663.7	52.15419501	Married	37500	8.5	NaN	NaN	NaN	8	7	34	578	223	182	492	758	576	310	334	126	806	684	580	791	773	246	770	113	243	177	185	142	533	183	361	954	784
1427	Female	31	Marlton NJ	Foreign		16	2	0.5	Economy	1998	Non-sedan	White	1727.2	57.14285714	Married	70000	7.5	NaN	NaN	NaN	10	10	38	584	225	191	518	783	592	327	347	133	886	761	584	842	778	237	786	107	226	175	167	141	551	194	384	1023	845
1428	Male	56	Marlton NJ	Northeast	Blue Collar	14	3	2.5	Economy	1997	Non-sedan	White	1752.6	92.97052154	Married	90000	9	44	38	30	NaN	NaN	NaN	601	265	210	536	839	629	326	477	149	1136	NaN	618	1185	772	251	796	124	258	213	203	153	571	197	394	1079	952
1429	Male	43	Marlton NJ	Foreign	Blue Collar	14	3	5	Economy	1987	Non-sedan		1892.3	105.2154195	Married	70000	12	48	38	33	NaN	NaN	NaN	625	280	230	598	935	705	368	479	159	1090	NaN	637	1116	882	223	836	111	288	235	221	172	605	198	387	1072	974
1430	Male	48	Marlton NJ	Northeast	Service	14	4	2.5	Economy	1998	Non-sedan	White	1727.2	81.63265306	Married	70000	9	38	36	30	NaN	NaN	NaN	598	261	217	534	838	621	317	431	147	1071	NaN	601	1069	782	238	789	119	253	221	198	163	586	196	372	1056	872
1431	Female	61	Marlton NJ	Northeast		14	1	8	Economy	1990	Sedan		1663.7	93.42403628	Married	25000	10	NaN	NaN	NaN	18	18	40	572	267	189	525	791	602	336	483	143	1214	968	617	1073	763	232	751	110	254	204	183	154	575	192	457	1175	841
1432	Female	20	Marlton NJ	Northeast		12	1	2.5	Economy	1990	Sedan	White	1625.6	61.2244898	Married	17500	10	NaN	NaN	NaN	10	11	36	559	235	188	501	765	577	313	372	133	908	756	564	863	759	229	744	118	235	189	189	142	535	184	362	972	816
1433	Female	39	Marlton NJ	Northeast		18	1	2.5	Luxury	1992	Sedan	White	1651	77.09750567	Married	NaN	8.5	NaN	NaN	NaN	14	14	36	571	254	202	523	808	606	321	397	131	1037	890	604	969	744	235	768	111	242	173	178	141	553	191	419	1082	840
1434	Female	56	Marlton NJ	South	Service	14	3	0.5	Economy	1996	Sedan	White	1701.8	55.78231293	Married	90000	7.5	NaN	NaN	NaN	6	6	36	577	224	197	492	750	553	295	346	130	928	736	573	867	765	253	785	114	227	175	184	146	530	179	365	955	798
1435	Female	54	Marlton NJ	Foreign		14	3	8	Economy	1981	Non-sedan	White	1600.2	52.15419501	Divorced/Widowed	25000	7	NaN	NaN	NaN	6	6	34	520	229	186	490	746	560	304	342	133	843	701	553	815	724	194	716	101	223	177	164	147	545	181	351	926	741
1436	Female	37	Marlton NJ	Northeast	White Collar	16	0	5	Economy	1991	Sedan	White	1574.8	49.88662132	Single	70000	7.5	NaN	NaN	NaN	4	4	32	533	223	185	479	746	561	294	335	129	811	691	556	764	728	208	713	102	227	177	177	142	539	186	343	918	814
1437	Male	57	Marlton NJ	Northeast		18	2	0.5	Economy	1996	Sedan	White	1752.6	102.0408163	Married	90000	10.5	46	38	36	NaN	NaN	NaN	542	284	212	535	838	626	323	434	152	1184	NaN	612	1119	800	185	738	124	260	212	199	158	579	199	431	1134	880
1438	Male	55	Marlton NJ	Northeast	Service	16	5	8	Luxury	1994	Sedan	White	1879.6	108.8435374	Married	150000	13	48	44	34	NaN	NaN	NaN	658	293	200	547	874	674	347	489	148	1153	NaN	670	1111	861	266	821	127	284	226	218	157	587	201	432	1185	953
1439	Male	25	Marlton NJ	Midwest	Service	16	0	0.5	Economy	1999	Non-sedan	White	1828.8	79.36507937	Single	NaN	10.5	42	34	32	NaN	NaN	NaN	633	277	225	550	866	641	325	427	142	968	NaN	606	1025	825	268	853	118	277	221	210	153	574	207	350	1004	870
1440	Male	44	Marlton NJ	Northeast	White Collar	14	0	0.5	Economy	1988	Non-sedan	White	1905	129.2517007	Married	NaN	12	48	46	32	NaN	NaN	NaN	667	302	247	586	891	644	339	494	157	1253	NaN	662	1257	811	319	883	133	277	245	216	166	613	204	467	1313	985
1441	Female	50	Marlton NJ	Northeast	Service	14	0	8	Luxury	1996	Sedan	White	1600.2	71.6553288	Married	150000	7	NaN	NaN	NaN	14	12	38	535	244	192	494	734	542	302	402	132	1064	846	556	998	682	222	738	110	232	182	172	139	544	185	393	1049	796
1442	Female	42	Marlton NJ	Northeast	White Collar	14	2	0.5	Economy	1985	Sedan	White	1771.65	106.5759637	Single	25000	10	NaN	NaN	NaN	22	20	42	643	261	207	565	846	639	358	510	139	1250	1023	629	1167	793	279	815	118	248	197	196	148	566	187	431	1224	993
1443	Male	42	Marlton NJ	Northeast	Blue Collar	12	0	0.5	Economy	1976	Sedan	White	1955.8	142.8571429	Single	37500	12	48	46	36	NaN	NaN	NaN	696	295	247	602	943	696	355	593	162	1333	NaN	675	1330	880	330	872	121	276	230	196	170	614	201	450	1221	1028
1444	Male	36	Marlton NJ	Northeast	White Collar	16	2	0.5	Economy	1995	Sedan	White	1778	113.3786848	Married	52500	10.5	48	46	31	NaN	NaN	NaN	625	268	229	587	881	652	358	526	136	1278	NaN	666	1188	810	253	809	118	261	204	191	148	565	196	506	1404	965
1445	Male	29	Marlton NJ	Northeast	White Collar	14	1	0.5	Economy	1996	Sedan	White	1752.6	83.90022676	Married	25000	9.5	42	33	32	NaN	NaN	NaN	602	251	205	527	820	615	322	414	137	1083	NaN	597	1054	766	247	792	119	254	207	196	150	558	196	356	1002	846
1446	Male	51	Marlton NJ	Northeast	White Collar	21	1	5	Economy	1998	Sedan	White	1701.8	68.02721088	Divorced/Widowed	37500	9	38	33	NaN	NaN	NaN	NaN	559	257	194	508	808	614	314	394	130	980	NaN	598	970	819	206	742	122	242	203	189	152	570	200	337	959	861
1447	Male	45	Marlton NJ	Northeast	White Collar	14	1	10	Economy	1999	Sedan	White	1790.7	83.90022676	Divorced/Widowed	25000	11	42	34	30	NaN	NaN	NaN	590	269	221	543	848	627	322	421	142	1068	NaN	611	1123	807	234	788	118	266	225	203	152	559	197	354	1027	884
1448	Female	26	Marlton NJ	Northeast	White Collar	16	0	5	Economy	1999	Non-sedan	White	1701.8	61.2244898	Single	37500	7.5	NaN	NaN	NaN	8	6	34	549	242	196	517	788	592	321	375	129	903	764	581	876	808	205	730	110	234	182	185	145	545	189	374	989	840
1449	Female	53	Marlton NJ	Northeast	White Collar	16	1	5	Economy	1987	Sedan	White	1701.8	66.21315193	Married	90000	9	NaN	NaN	NaN	10	12	38	572	236	193	511	781	588	318	383	158	911	775	698	884	764	237	782	118	237	184	183	157	549	179	391	1029	882
1450	Male	49	Marlton NJ	Midwest	White Collar	18	2	0.5	Luxury	1983	Sedan	White	1752.6	64.39909297	Married	90000	9	38	32	32	NaN	NaN	NaN	574	247	213	556	862	649	343	416	141	964	NaN	596	983	795	201	765	124	253	204	201	164	573	190	347	972	861
1451	Female	29	Marlton NJ	Northeast	White Collar	12	0	0.5	Economy	1989	Sedan	White	1625.6	51.70068027	Married	37500	8	NaN	NaN	NaN	NaN	9	34	545	221	174	492	764	590	318	345	124	839	721	579	810	779	205	713	105	224	183	174	143	531	184	376	960	813
1452	Female	46	Marlton NJ	Northeast	White Collar	18	2	2.5	Economy	1999	Sedan	White	1562.1	58.04988662	Married	150000	7	NaN	NaN	NaN	8	10	36	526	235	177	474	710	533	297	380	132	897	754	547	843	662	217	691	108	215	180	168	140	537	187	394	1023	784
1453	Female	55	Marlton NJ	Foreign	White Collar	16	2	8	Economy	1998	Non-sedan	White	1536.7	42.63038549	Married	70000	8	NaN	NaN	NaN	4	4	32	523	230	175	450	698	523	275	305	131	778	635	523	743	710	216	704	103	230	180	177	146	528	176	341	882	765
1454	Female	56	Marlton NJ	Northeast	White Collar	18	2	2.5	Luxury	1999	Sedan	White	1524	54.42176871	Married	90000	5	NaN	NaN	NaN	6	8	34	530	221	185	459	695	510	274	372	129	941	708	541	843	675	230	707	107	204	174	154	140	535	178	385	1032	792
1455	Male	43	Marlton NJ	Northeast	Service	16	1	2.5	Economy	1987	Sedan	White	1803.4	70.29478458	Divorced/Widowed	37500	9	38	32	31	NaN	NaN	NaN	626	262	215	535	833	618	320	397	135	950	NaN	607	987	808	290	846	127	246	197	198	153	569	202	326	938	916
1456	Female	49	Marlton NJ	Northeast		12	3	2.5	Economy	1997	Sedan	White	1600.2	74.82993197	Married	52500	8.5	NaN	NaN	NaN	14	16	38	577	239	202	525	789	587	323	416	135	1061	862	587	973	726	227	742	118	229	187	182	141	524	177	421	1093	789
1457	Male	29	Marlton NJ	Northeast		14	0	5	Economy	1989	Sedan	White	1771.65	74.82993197	Single	70000	9.5	42	34	31	NaN	NaN	NaN	600	256	226	557	846	620	331	419	141	1028	NaN	588	1029	765	270	798	119	252	211	193	154	586	204	338	992	849
1458	Female	44	Marlton NJ	Northeast	White Collar	16	3	2.5	Economy	1998	Non-sedan	White	1562.1	58.50340136	Married	90000	6.5	NaN	NaN	NaN	8	8	34	540	226	185	476	738	553	291	347	121	870	706	550	818	688	229	742	108	225	176	173	137	530	184	388	1020	727
1459	Female	60	Marlton NJ	Northeast		NaN	2	8	Economy	1993	Sedan	White	1644.65	88.43537415	Divorced/Widowed	NaN	9.5	NaN	NaN	NaN	NaN	NaN	42	587	265	198	500	766	568	302	443	139	1137	901	589	1044	708	259	790	111	237	203	191	150	546	187	437	1225	860
1460	Female	23	Marlton NJ	Northeast	White Collar	14	0	5	Economy	1997	Non-sedan	White	1651	65.30612245	Single	17500	9.5	NaN	NaN	NaN	NaN	10	38	582	244	187	501	770	583	314	397	125	913	787	569	912	756	254	758	124	239	199	198	143	555	199	368	1015	787
1461	Male	47	Marlton NJ	Northeast	White Collar	18	0	5	Economy	1996	Sedan	White	1930.4	90.70294785	Single	52500	12	46	36	NaN	NaN	NaN	NaN	650	263	236	579	913	677	343	470	151	1111	NaN	638	1133	873	274	869	137	275	207	216	165	611	210	415	1101	952
1462	Female	47	Marlton NJ	Northeast	Service	16	2	2.5	Economy	1995	Sedan	White	1663.7	60.31746032	Divorced/Widowed	37500	10	NaN	NaN	NaN	12	10	36	565	252	197	508	774	577	311	355	133	893	730	568	860	759	232	767	118	253	186	188	145	557	192	362	967	800
1463	Male	25	Marlton NJ	South	White Collar	14	0	5	Economy	1989	<undefined>	White	2006.6	96.14512472	Single	25000	13	NaN	34	36	NaN	NaN	NaN	665	285	226	610	944	718	384	446	136	993	NaN	674	1005	912	241	900	141	290	223	220	154	597	212	406	1108	950
1464	Female	49	Marlton NJ	Northeast	White Collar	18	1	2.5	Economy	1995	Sedan	White	1752.6	68.93424036	Married	150000	10	NaN	NaN	NaN	12	14	34	586	255	182	521	821	639	339	357	137	864	742	645	840	855	235	746	115	256	190	193	146	541	188	417	1075	880
1465	Male	29	Marlton NJ	Northeast	White Collar	14	0	10	Economy	1987	Non-sedan	White	1727.2	63.49206349	Single	37500	10	40	28	32	NaN	NaN	NaN	607	269	219	537	814	595	318	415	137	942	NaN	555	958	760	267	815	110	255	202	189	153	575	204	337	949	802
1466	Male	63	Marlton NJ	Northeast	Blue Collar	16	5	5	Luxury	1993	Sedan	White	1828.8	92.97052154	Married	NaN	11	44	36	31	NaN	NaN	NaN	597	269	229	564	886	657	335	467	145	1192	NaN	624	1134	831	225	787	124	268	217	219	155	583	199	371	1055	935
1467	Female	44	Marlton NJ	South	Blue Collar	14	3	8	Economy	1989	Non-sedan	Black	1701.8	105.2154195	Married	52500	10	NaN	NaN	NaN	18	18	42	590	276	206	520	828	622	314	442	146	1232	1012	627	1077	818	259	768	113	256	202	193	149	582	201	456	1206	890
1468	Female	52	Marlton NJ	Northeast	White Collar	21	2	2.5	Economy	1993	Non-sedan	White	1727.2	65.75963719	Divorced/Widowed	70000	8	NaN	NaN	NaN	10	12	34	581	243	199	533	815	616	334	381	134	915	754	596	870	773	220	808	109	227	184	192	151	568	196	435	1071	839
1469	Female	44	Marlton NJ	Northeast	Management	16	0	0.5	Economy	1993	Non-sedan	White	1524	53.96825397	Single	37500	5.5	NaN	NaN	NaN	8	7	36	500	212	175	456	715	540	281	346	118	930	756	536	862	697	200	685	106	209	173	166	141	531	185	352	941	764
1470	Female	22	Marlton NJ	Midwest	White Collar	14	0	5	Economy	1996	Sedan	White	1778	60.77097506	Single	25000	8.5	NaN	NaN	NaN	7	7	32	604	231	204	559	846	642	355	354	127	830	697	603	820	849	220	819	113	235	180	189	137	555	194	367	960	871
1471	Male	23	Marlton NJ	Midwest	White Collar	14	0	5	Economy	1988	Sedan	White	1930.4	90.70294785	Single	25000	13	48	36	34	NaN	NaN	NaN	683	281	225	598	926	701	373	461	141	1011	NaN	642	1058	902	286	891	127	269	209	209	153	558	194	391	1037	935
1472	Female	19	Marlton NJ	Northeast		14	0	2.5	Economy	1989	Sedan	White	1625.6	52.15419501	Single	NaN	8	NaN	NaN	NaN	4	4	34	573	228	194	500	753	559	306	320	125	795	636	559	770	739	247	771	106	230	181	176	141	533	183	342	947	794
1473	Male	34	Marlton NJ	Northeast	Blue Collar	14	0	2.5	Economy	1998	Non-sedan	White	1905	136.0544218	Married	90000	14	48	46	32	NaN	NaN	NaN	635	307	220	578	929	709	358	516	153	1283	NaN	726	1246	826	268	794	123	307	228	222	161	603	212	506	1409	975
1474	Female	34	Marlton NJ	Northeast	White Collar	16	0	2.5	Economy	1999	Non-sedan	White	1651	143.3106576	Married	90000	8.5	NaN	NaN	NaN	22	20	46	609	266	213	538	803	590	325	575	149	1470	1130	628	1327	707	300	775	107	229	199	172	153	587	198	502	1526	828
1475	Female	53	Marlton NJ	Northeast	Service	18	1	5	Economy	1998	Sedan	White	1714.5	68.02721088	Married	150000	9	NaN	NaN	NaN	12	12	38	557	241	206	530	802	596	324	368	145	936	785	621	861	796	210	766	119	239	185	187	164	578	192	404	1050	849
1476	Female	47	Marlton NJ	Northeast	Service	18	2	2.5	Economy	1993	Non-sedan	White	1651	62.58503401	Single	37500	9	NaN	NaN	NaN	11	12	36	570	232	189	503	782	593	314	382	127	925	765	583	876	758	239	747	113	235	198	188	151	558	191	384	1014	811
1477	Female	48	Marlton NJ	Northeast		14	1	NaN	Economy	1988	Non-sedan	Black	1625.6	88.43537415	Married	52500	7.5	NaN	NaN	NaN	20	16	42	603	236	198	513	775	577	315	456	134	1197	970	595	1073	728	279	754	113	226	184	177	146	551	190	374	1139	871
1478	Male	37	Marlton NJ	Northeast	Management	18	0	5	Luxury	1990	Sedan	White	1701.8	79.36507937	Married	70000	9	42	34	29	NaN	NaN	NaN	559	255	226	555	847	621	329	455	135	1084	NaN	568	1117	759	223	745	129	261	208	198	151	568	199	378	1025	863
1479	Male	32	Marlton NJ	Northeast	Management	16	2	0.5	Luxury	1981	Sedan	White	1778	74.82993197	Married	90000	9.5	NaN	33	32	NaN	NaN	NaN	626	250	218	540	834	616	322	409	138	984	NaN	589	998	793	267	834	103	256	208	190	154	568	201	349	971	835
1480	Male	37	Marlton NJ	Northeast	Management	16	1	0.5	Luxury	1997	Sedan	White	1854.2	82.99319728	Married	150000	10	42	38	34	NaN	NaN	NaN	593	260	222	563	875	653	341	424	136	1006	NaN	640	1005	856	217	815	129	260	193	203	148	565	200	368	1052	942
1481	Male	49	Ottawa Ontario CA	Foreign	White Collar	18	2	0.5	Economy	1997	Sedan	White	1803.4	97.50566893	Divorced/Widowed	150000	11	42	38	NaN	NaN	NaN	NaN	623	291	225	574	913	688	349	461	149	1142	NaN	619	1105	815	245	833	121	265	221	208	154	607	207	387	1096	922
1482	Male	56	Ottawa Ontario CA	Foreign	White Collar	18	2	2.5	Economy	1990	Non-sedan	White	1790.7	83.90022676	Married	90000	9.5	44	36	31	NaN	NaN	NaN	580	265	239	564	862	623	325	424	146	1061	NaN	618	1077	811	223	739	112	245	192	179	160	581	200	367	1011	905
1483	Male	39	Ottawa Ontario CA	Foreign	Blue Collar	14	2	8	Economy	1992	Sedan	White	1828.8	78.00453515	Married	90000	11	40	33	NaN	NaN	NaN	NaN	619	270	197	565	885	688	368	440	141	946	NaN	618	964	859	222	825	127	264	215	213	153	573	202	337	978	895
1484	Male	29	Ottawa Ontario CA	Foreign	White Collar	21	0	0.5	Economy	1995	Sedan	White	1765.3	68.02721088	Married	NaN	9	42	33	32	NaN	NaN	NaN	585	257	210	549	849	639	339	404	133	924	NaN	593	954	838	218	789	115	259	207	207	147	553	196	327	928	870
1485	Male	57	Ottawa Ontario CA	Foreign	Blue Collar	14	3	5	Economy	1985	Sedan	White	1625.6	66.21315193	Married	70000	8	40	33	28	NaN	NaN	NaN	550	246	194	502	801	607	308	418	137	973	NaN	531	975	701	198	721	120	229	208	182	160	578	201	318	909	811
1486	Male	44	Ottawa Ontario CA	Foreign	White Collar	14	0	0.5	Economy	1989	Non-sedan	White	1752.6	68.93424036	Single	52500	9	40	30	NaN	NaN	NaN	NaN	617	255	219	561	856	637	342	426	139	961	NaN	576	980	794	246	824	126	255	211	206	154	567	198	344	984	815
1487	Male	46	Ottawa Ontario CA	Foreign	White Collar	24	3	2.5	Economy	1997	Non-sedan	White	1879.6	102.0408163	Married	150000	11.5	48	38	NaN	NaN	NaN	NaN	675	280	231	502	859	628	271	470	149	1042	NaN	634	1093	831	286	875	139	268	229	211	164	588	200	378	1068	909
1488	Male	41	Ottawa Ontario CA	Foreign	White Collar	16	2	2.5	Economy	1995	Sedan	White	1803.4	77.09750567	Married	90000	7.5	38	34	NaN	NaN	NaN	NaN	600	253	201	524	810	609	323	415	138	1025	NaN	594	1003	805	227	819	119	230	194	190	159	585	201	341	992	883
1489	Male	31	Ottawa Ontario CA	Foreign	White Collar	21	0	5	Economy	1991	Non-sedan	White	1727.2	86.16780045	Married	90000	8.5	44	34	29	NaN	NaN	NaN	612	265	226	547	845	619	321	449	143	1071	NaN	585	1098	757	248	826	112	243	213	192	149	586	210	361	1041	846
1490	Male	53	Ottawa Ontario CA	Foreign	White Collar	21	2	5	Economy	1990	Sedan		1803.4	90.70294785	Married	70000	9	42	36	34	NaN	NaN	NaN	647	273	215	535	846	631	320	466	145	1045	NaN	595	1081	795	294	826	126	245	222	208	163	579	190	378	1072	891
1491	Male	55	Ottawa Ontario CA	Foreign	White Collar	18	3	8	Economy	1992	Non-sedan	White	1803.4	81.63265306	Married	150000	11	42	34	33	NaN	NaN	NaN	625	287	220	551	864	644	331	437	147	1052	NaN	602	1066	823	266	831	127	278	220	216	161	576	193	374	1050	862
1492	Female	40	Ottawa Ontario CA	Foreign	White Collar	16	3	2.5	Economy	1998	Non-sedan	White	1676.4	65.75963719	Married	150000	8.5	NaN	NaN	NaN	12	16	36	545	244	197	523	789	592	326	384	133	913	749	598	872	772	198	735	112	246	192	179	146	559	201	399	1089	908
1493	Female	19	Ottawa Ontario CA	Foreign		12	0	2.5	Economy	1993	Non-sedan	White	1651	74.82993197	Single	NaN	7	NaN	NaN	NaN	12	13	36	584	243	183	496	758	575	313	382	131	992	804	597	934	751	258	777	113	216	193	175	144	552	187	423	1130	811
1494	Male	41	Ottawa Ontario CA	Foreign	White Collar	16	2	8	Economy	1991	Non-sedan	White	1905	81.63265306	Married	150000	9	NaN	33	36	NaN	NaN	NaN	632	272	240	607	931	691	367	406	139	993	NaN	650	994	896	246	847	121	262	221	208	155	595	211	380	1053	937
1495	Male	52	Ottawa Ontario CA	Foreign	White Collar	18	2	5	Luxury	1990	Sedan	White	1828.8	65.75963719	Married	150000	12	34	33	34	NaN	NaN	NaN	660	276	191	532	844	653	341	386	131	909	NaN	596	923	845	291	846	119	276	206	211	151	573	205	329	919	954
1496	Female	51	Ottawa Ontario CA	Foreign	White Collar	12	2	5	Economy	1992	Non-sedan	White	1549.4	50.79365079	Married	90000	6	NaN	NaN	NaN	8	8	34	562	217	172	462	704	532	290	332	127	827	700	527	811	684	257	744	111	211	175	159	138	532	183	370	971	740
1497	Male	52	Ottawa Ontario CA	Foreign	White Collar	14	2	8	Economy	1992	Non-sedan	White	1854.2	82.53968254	Married	90000	10.5	42	34	33	NaN	NaN	NaN	638	270	223	567	855	632	344	415	148	980	NaN	605	993	849	262	830	127	256	224	208	157	596	208	333	960	961
1498	Male	43	Ottawa Ontario CA	Foreign	Blue Collar	16	2	0.5	Economy	1992	Sedan	White	1778	88.43537415	Married	90000	9.5	42	33	32	NaN	NaN	NaN	630	269	229	576	874	645	347	480	145	1122	NaN	589	1119	801	252	810	110	250	214	194	162	568	186	368	1005	916
1499	Male	56	Ottawa Ontario CA	<undefined>	White Collar	14	2	10	Economy	1997	Sedan	White	1752.6	64.39909297	Married	52500	9.5	38	31	33	NaN	NaN	NaN	547	249	222	547	844	622	325	409	146	944	NaN	567	979	810	175	756	118	256	215	204	156	570	192	333	943	862
1500	Male	30	Ottawa Ontario CA	Foreign	White Collar	14	0	5	Economy	1997	Sedan	Asian	1701.8	77.09750567	Married	52500	9.5	40	33	30	NaN	NaN	NaN	601	251	213	512	795	582	299	423	145	962	NaN	557	999	731	266	790	125	253	199	203	155	574	199	354	996	776
1501	Male	39	Ottawa Ontario CA	Foreign	Management	12	0	10	Economy	1989	Sedan	White	1651	68.02721088	Single	52500	7	38	32	NaN	NaN	NaN	NaN	568	245	205	502	781	576	297	411	144	989	NaN	551	981	728	242	738	104	215	196	170	154	552	189	336	948	776
1502	Male	59	Ottawa Ontario CA	Foreign	Blue Collar	14	1	0.5	Luxury	1993	Sedan	White	1778	116.0997732	Single	150000	9.5	48	42	29	NaN	NaN	NaN	626	285	232	564	886	654	332	480	145	1186	NaN	605	1129	796	271	802	123	258	230	207	157	573	199	387	1106	901
1503	Male	42	Ottawa Ontario CA	Foreign	White Collar	21	1	8	Economy	1992	Non-sedan	White	1778	72.56235828	Married	70000	10.5	NaN	33	NaN	NaN	NaN	NaN	581	270	220	551	868	648	331	420	142	1009	NaN	604	1020	853	212	793	115	276	215	218	156	575	197	350	999	899
1504	Male	25	Ottawa Ontario CA	Foreign		14	0	2.5	Economy	1989	Sedan	White	1701.8	74.82993197	Married	37500	8.5	42	32	31	NaN	NaN	NaN	563	257	216	535	834	618	319	440	151	1032	NaN	590	1087	763	208	744	114	238	221	192	167	570	191	355	999	874
1505	Male	50	Ottawa Ontario CA	Foreign	Management	21	2	5	Economy	1994	Non-sedan	White	1854.2	86.16780045	Married	150000	11	42	36	34	NaN	NaN	NaN	603	266	205	551	880	675	346	427	135	1031	NaN	633	1015	890	211	802	127	264	214	214	148	566	199	346	1013	970
1506	Female	33	Ottawa Ontario CA	Foreign	White Collar	21	0	5	Economy	1988	Sedan	White	1727.2	57.59637188	Single	90000	7.5	NaN	NaN	NaN	8	7	36	586	234	194	524	777	583	330	362	129	872	749	565	840	771	246	797	105	223	180	181	146	566	197	442	949	823
1507	Male	57	Ottawa Ontario CA	Foreign	Blue Collar	14	2	10	Economy	1994	Non-sedan	White	1828.8	88.43537415	Married	NaN	10	NaN	36	32	NaN	NaN	NaN	621	266	209	548	869	660	339	445	141	1093	NaN	638	1092	842	244	800	113	262	215	202	160	593	205	382	1056	988
1508	Male	43	Ottawa Ontario CA	Foreign	Service	16	4	5	Luxury	1997	Non-sedan	White	1854.2	81.63265306	Married	52500	11	34	33	34	NaN	NaN	NaN	627	273	228	581	896	668	353	426	148	1011	NaN	603	1055	830	252	848	120	268	210	201	159	581	200	352	1006	897
1509	Male	50	Ottawa Ontario CA	<undefined>	White Collar	14	2	2.5	Economy	1997	Non-sedan	White	1828.8	99.77324263	Married	NaN	10	42	38	29	NaN	NaN	NaN	647	286	236	578	899	663	342	463	150	1191	NaN	599	1192	795	265	828	126	250	222	206	157	583	197	393	1085	844
1510	Male	46	Ottawa Ontario CA	Foreign	Blue Collar	14	3	10	Luxury	1986	Sedan	White	1714.5	70.29478458	Married	NaN	9.5	42	32	30	NaN	NaN	NaN	600	259	205	519	831	626	314	409	138	960	NaN	557	967	757	261	806	121	243	219	205	162	583	200	341	958	833
1511	Male	21	Ottawa Ontario CA	<undefined>		14	0	8	Economy	1995	Sedan	White	1701.8	70.29478458	Single	150000	10.5	NaN	32	30	NaN	NaN	NaN	559	245	222	534	839	617	312	414	131	985	NaN	570	1009	758	215	741	111	251	209	197	147	556	206	319	961	843
1512	Female	52	Ottawa Ontario CA	Northeast	White Collar	18	2	2.5	Economy	1998	Non-sedan	White	1676.4	74.37641723	Divorced/Widowed	90000	9	NaN	NaN	NaN	14	14	36	551	241	200	538	811	611	338	372	134	1001	813	595	914	807	200	744	118	236	199	188	147	561	201	417	1050	875
1513	Male	54	Ottawa Ontario CA	Foreign		16	0	0.5	Economy	1990	Sedan	White	1727.2	99.77324263	Divorced/Widowed	70000	9	42	44	29	NaN	NaN	NaN	638	267	216	519	831	615	303	455	137	1118	NaN	592	1116	758	281	805	110	241	198	192	153	569	194	386	1114	884
1514	Male	35	Ottawa Ontario CA	Foreign	White Collar	21	2	0.5	Economy	1994	Sedan	White	1828.8	56.6893424	Married	70000	10	38	30	36	NaN	NaN	NaN	602	253	205	553	853	648	348	389	135	848	NaN	601	860	868	223	796	120	253	195	200	152	563	195	318	896	962
1515	Male	28	Ottawa Ontario CA	Foreign	White Collar	16	2	2.5	Economy	1996	Sedan	White	2057.4	90.70294785	Married	90000	14	44	38	38	NaN	NaN	NaN	696	291	212	600	947	735	388	421	144	994	NaN	696	1030	952	275	900	139	292	216	210	155	586	205	383	1072	1019
1516	Male	57	Ottawa Ontario CA	Foreign	White Collar	16	2	2.5	Economy	1994	Sedan	Asian	1752.6	70.29478458	Married	90000	9	38	33	NaN	NaN	NaN	NaN	588	252	213	524	842	629	311	414	145	959	NaN	570	950	812	239	788	122	245	214	197	157	574	192	333	918	912
1517	Male	53	Ottawa Ontario CA	Foreign	White Collar	14	0	5	Economy	1998	Non-sedan	White	1803.4	79.36507937	Married	NaN	10	42	33	34	NaN	NaN	NaN	639	272	207	564	867	660	357	453	136	991	NaN	605	1028	818	268	846	118	265	204	211	159	587	206	359	1002	921
1518	Male	27	Ottawa Ontario CA	Foreign	White Collar	24	0	5	<undefined>	NaN	<undefined>	White	1930.4	86.16780045	Single	90000	12	42	34	34	NaN	NaN	NaN	651	285	226	591	906	680	365	422	147	980	NaN	642	994	880	246	881	127	271	219	213	155	584	206	392	1062	954
1519	Male	49	Ottawa Ontario CA	<undefined>	White Collar	14	0	5	Economy	1998	Non-sedan	White	1828.8	70.29478458	Divorced/Widowed	150000	11	38	32	34	NaN	NaN	NaN	606	257	213	561	879	666	348	431	138	981	NaN	602	969	848	217	812	125	264	206	202	153	578	203	345	968	893
1520	Female	49	Ottawa Ontario CA	Foreign	White Collar	16	0	5	Economy	1997	Sedan	White	1701.8	61.67800454	Divorced/Widowed	70000	9	NaN	NaN	NaN	12	14	34	567	249	187	502	762	575	315	359	132	857	736	585	808	761	229	753	112	243	177	187	154	551	184	376	1031	829
1521	Male	38	Ottawa Ontario CA	Foreign		16	0	8	Economy	1993	Sedan	White	1651	65.75963719	Single	70000	8	38	29	30	NaN	NaN	NaN	546	255	201	493	786	585	292	416	140	995	NaN	548	1018	760	215	736	115	238	211	187	160	568	196	323	924	792
1522	Male	53	Ottawa Ontario CA	Foreign	White Collar	16	0	2.5	Economy	1991	Sedan	White	1803.4	97.50566893	Married	90000	11.5	44	38	30	NaN	NaN	NaN	599	277	217	564	851	634	347	519	154	1084	NaN	621	1053	824	230	774	112	268	229	208	168	584	190	380	1061	918
1523	Female	42	Ottawa Ontario CA	Foreign	White Collar	18	1	5	Economy	1992	Sedan	White	1676.4	53.06122449	Married	90000	8	NaN	NaN	NaN	6	7	34	570	229	185	477	745	560	292	329	130	819	704	568	784	778	259	765	109	221	172	175	151	551	187	348	970	784
1524	Male	29	Ottawa Ontario CA	South		14	0	2.5	<undefined>	2000	<undefined>	White	1828.8	68.02721088	Single	25000	9.5	40	32	34	NaN	NaN	NaN	615	252	206	531	832	626	325	408	131	936	NaN	576	966	833	257	838	122	240	207	203	152	576	205	326	950	895
1525	Female	33	Ottawa Ontario CA	Foreign	White Collar	14	0	2.5	<undefined>	2000	<undefined>		1689.1	69.3877551	Single	12500	10	NaN	NaN	NaN	10	12	36	579	238	199	536	799	600	337	379	127	945	814	610	909	792	229	750	112	237	169	179	142	557	197	385	1063	863
1526	Male	39	Ottawa Ontario CA	Foreign	White Collar	18	2	2.5	Economy	1985	Sedan	White	1803.4	79.36507937	Married	NaN	10	38	36	34	NaN	NaN	NaN	636	266	224	561	859	635	337	446	139	957	NaN	610	959	852	266	834	104	254	209	200	156	575	202	357	1022	919
1527	Male	24	Ottawa Ontario CA	Foreign		12	0	0.5	Economy	1988	Sedan	White	1905	83.90022676	Single	52500	11	NaN	34	NaN	NaN	NaN	NaN	626	270	225	597	923	698	372	442	136	1039	NaN	657	1024	915	226	850	106	270	219	215	145	568	201	364	1072	973
1528	Male	35	Ottawa Ontario CA	Foreign	White Collar	16	0	8	Economy	1994	Sedan	White	1828.8	79.36507937	Single	52500	10	40	33	33	NaN	NaN	NaN	635	269	229	561	859	630	332	416	145	1011	NaN	588	1038	805	263	843	110	257	211	196	164	603	210	352	1005	899
1529	Male	55	Ottawa Ontario CA	Foreign		16	2	5	Economy	1996	Non-sedan	White	1727.2	72.10884354	Married	150000	10	40	34	33	NaN	NaN	NaN	571	269	210	527	827	617	317	394	141	1019	NaN	560	1038	798	224	765	113	253	214	204	152	553	192	348	958	851
1530	Female	55	Ottawa Ontario CA	Foreign		12	0	0.5	Economy	1991	Sedan	White	1625.6	83.90022676	Single	37500	9	NaN	NaN	NaN	18	20	40	569	249	199	496	757	558	297	426	137	1112	903	489	991	685	262	747	112	245	189	182	145	555	194	443	1239	853
1531	Male	42	Ottawa Ontario CA	Foreign	Management	21	1	2.5	Luxury	1998	Sedan	White	1752.6	81.63265306	Married	150000	8.5	42	33	32	NaN	NaN	NaN	591	265	232	550	865	633	318	442	138	1017	NaN	612	1042	776	237	792	120	258	205	199	153	555	183	391	1062	858
1532	Female	25	Ottawa Ontario CA	Foreign		16	0	5	<undefined>	2000	<undefined>	White	1625.6	48.97959184	Single	7500	6	NaN	NaN	NaN	6	5	34	565	237	186	501	756	570	315	338	134	830	675	548	778	751	233	750	105	226	178	171	146	540	176	349	926	775
1533	Male	40	Ottawa Ontario CA	Foreign		14	2	8	Economy	1992	Sedan	White	2006.6	126.984127	Married	70000	14	48	42	38	NaN	NaN	NaN	680	294	230	646	1000	770	416	573	148	1314	NaN	676	1323	944	251	902	136	305	230	230	157	601	210	428	1189	1051
1534	Male	37	Ottawa Ontario CA	Foreign	Blue Collar	14	0	5	<undefined>	2000	<undefined>	White	1828.8	83.90022676	Single	37500	10.5	42	34	34	NaN	NaN	NaN	608	285	230	574	911	681	344	442	148	1009	NaN	623	1012	875	224	822	117	270	216	210	159	595	207	384	1040	949
1535	Female	47	Ottawa Ontario CA	Foreign	White Collar	16	4	0.5	Economy	1996	Sedan	White	1600.2	80.72562358	Divorced/Widowed	37500	8	NaN	NaN	NaN	14	16	38	583	227	206	503	773	567	297	451	141	1129	921	579	1057	708	266	749	106	235	188	178	152	573	194	408	1186	863
1536	Male	59	Ottawa Ontario CA	Foreign	Management	14	2	5	Economy	1998	Sedan	White	1854.2	89.79591837	Married	150000	11.5	44	36	31	NaN	NaN	NaN	672	283	183	550	836	653	367	466	142	1089	NaN	609	1078	832	286	840	116	286	223	211	155	563	186	396	1032	937
1537	Male	59	Ottawa Ontario CA	Foreign	Service	16	2	10	Economy	1986	Non-sedan	White	1727.2	73.01587302	Single	52500	9	40	34	31	NaN	NaN	NaN	570	249	211	530	827	616	319	421	137	1029	NaN	587	1004	780	216	786	110	250	214	194	149	548	186	353	991	876
1538	Female	36	Ottawa Ontario CA	Foreign		14	2	2.5	Economy	1989	Non-sedan	White	1727.2	58.9569161	Married	70000	7.5	NaN	NaN	NaN	9	10	36	621	239	188	522	803	615	334	354	128	848	706	593	843	802	282	794	104	235	170	180	147	530	177	379	963	835
1539	Male	57	Ottawa Ontario CA	Foreign	Management	18	0	0.5	Economy	1992	Sedan	White	1714.5	75.73696145	Married	90000	10.5	42	34	NaN	NaN	NaN	NaN	635	265	214	533	831	617	319	428	143	998	NaN	564	994	748	288	836	125	271	229	204	144	561	200	360	987	838
1540	Female	53	Ottawa Ontario CA	Foreign		12	0	10	Economy	1997	Sedan	White	1701.8	65.75963719	Divorced/Widowed	25000	9.5	NaN	NaN	NaN	12	12	36	574	243	193	534	810	617	341	396	137	907	740	617	847	797	218	772	117	253	188	195	145	567	196	401	1045	921
1541	Female	49	Ottawa Ontario CA	Foreign	White Collar	14	0	8	Economy	1988	Sedan	White	1701.8	69.3877551	Married	NaN	9.5	NaN	NaN	NaN	12	12	36	622	240	188	523	790	602	335	398	134	965	761	578	920	741	272	809	120	252	198	191	145	571	194	405	1055	786
1542	Male	48	Ottawa Ontario CA	Foreign	White Collar	14	2	8	Economy	1999	Sedan	White	1841.5	95.23809524	Married	90000	13	40	38	32	NaN	NaN	NaN	633	287	238	570	876	638	332	460	141	1093	NaN	626	1159	815	256	857	120	282	225	211	155	572	202	402	1109	908
1543	Male	51	Ottawa Ontario CA	<undefined>	Management	18	0	5	Economy	1997	Sedan	White	1803.4	77.09750567	Single	90000	11	40	36	32	NaN	NaN	NaN	652	265	200	507	816	616	307	392	139	943	NaN	606	939	816	304	809	105	275	213	203	150	553	192	387	996	913
1544	Female	40	Ottawa Ontario CA	Foreign		14	0	2.5	Economy	1999	Sedan	White	1574.8	69.84126984	Single	70000	7	NaN	NaN	NaN	12	13	36	589	235	191	504	746	555	313	418	135	1015	842	554	966	704	260	760	107	230	190	175	148	566	189	393	1050	864
1545	Male	49	Ottawa Ontario CA	Foreign	White Collar	21	4	5	Economy	1994	Non-sedan	White	1778	93.42403628	Married	150000	10	46	40	31	NaN	NaN	NaN	618	265	222	562	859	637	340	481	145	1176	NaN	614	1158	784	240	791	108	260	210	202	157	564	188	395	1081	913
1546	Male	61	Ottawa Ontario CA	Foreign		14	4	8	<undefined>	1984	Sedan		1778	88.43537415	Married	NaN	10.5	44	36	32	NaN	NaN	NaN	593	271	217	546	861	644	329	465	151	1083	NaN	616	1130	800	226	778	115	264	223	201	161	572	195	382	1036	905
1547	Male	33	Ottawa Ontario CA	Foreign	White Collar	16	0	2.5	Economy	1997	Sedan	White	1854.2	97.50566893	Married	150000	11.5	44	38	NaN	NaN	NaN	NaN	651	283	227	552	860	633	325	438	141	1129	NaN	631	1113	841	302	851	131	281	218	210	156	601	207	395	1087	930
1548	Female	56	Ottawa Ontario CA	Foreign		16	3	5	Economy	1999	Non-sedan	White	1600.2	56.6893424	Married	70000	8	NaN	NaN	NaN	12	11	36	559	225	185	477	740	555	292	364	137	980	822	557	867	707	249	749	106	236	194	179	152	563	192	369	983	856
1549	Female	43	Ottawa Ontario CA	Foreign	White Collar	16	0	8	Economy	1984	Sedan	White	1676.4	53.96825397	Divorced/Widowed	52500	8	NaN	NaN	NaN	6	6	34	563	232	182	496	755	573	314	352	126	831	723	579	824	774	225	767	115	235	184	190	146	564	197	357	936	821
1550	Male	57	Ottawa Ontario CA	Foreign	Blue Collar	14	5	0.5	Economy	1993	Sedan	White	1727.2	76.19047619	Married	52500	8.5	42	34	NaN	NaN	NaN	NaN	608	250	218	516	803	585	298	456	136	1069	NaN	583	1083	751	265	815	108	255	207	194	151	572	198	351	969	819
1551	Male	20	Ottawa Ontario CA	Foreign		14	0	0.5	<undefined>	2000	<undefined>	White	1930.4	90.70294785	Single	7500	14	NaN	36	34	NaN	NaN	NaN	665	285	227	571	888	661	344	439	128	1018	NaN	650	1023	841	284	853	117	296	221	218	153	572	193	379	1094	907
1552	Male	49	Ottawa Ontario CA	Foreign	White Collar	16	2	2.5	Economy	1997	Sedan	White	1828.8	113.3786848	Married	90000	11	44	44	33	NaN	NaN	NaN	590	282	230	565	881	651	335	479	150	1185	NaN	649	1127	818	213	801	114	267	220	206	162	585	203	445	1186	917
1553	Male	40	Ottawa Ontario CA	Foreign		14	1	5	Economy	1998	Non-sedan	White	1790.7	82.99319728	Married	150000	9.5	42	33	31	NaN	NaN	NaN	619	267	224	552	836	612	328	416	145	1032	NaN	589	1038	784	261	813	113	265	217	199	156	574	200	368	1017	862
1554	Female	30	Ottawa Ontario CA	Foreign		16	0	8	Economy	1990	Non-sedan	White	1701.8	57.59637188	Married	150000	8	NaN	NaN	NaN	8	10	34	559	240	178	494	760	582	316	353	127	853	725	604	829	797	218	754	102	236	174	184	140	541	193	369	994	835
1555	Male	36	Ottawa Ontario CA	Foreign	Service	14	0	5	Economy	1998	Non-sedan	White	1854.2	90.70294785	Single	52500	12	46	36	34	NaN	NaN	NaN	620	261	226	587	901	675	361	455	151	1023	NaN	635	1054	808	230	859	131	271	220	211	158	606	210	391	1110	872
1556	Female	23	Ottawa Ontario CA	Foreign	Service	14	0	0.5	Economy	1997	Sedan	White	1600.2	52.15419501	Single	NaN	6	NaN	NaN	NaN	7	5	36	552	234	186	473	715	529	287	333	128	854	685	552	814	752	238	755	106	220	176	174	139	533	184	334	917	776
1557	Female	31	Ottawa Ontario CA	Foreign	White Collar	18	0	5	Economy	1987	Sedan		1574.8	68.02721088	Single	90000	7	NaN	NaN	NaN	NaN	14	36	543	243	205	500	753	548	295	402	138	989	852	572	992	681	237	736	116	221	189	175	152	569	196	439	1139	756
1558	Male	21	Ottawa Ontario CA	Foreign		14	0	2.5	Economy	1988	Sedan	White	1854.2	106.5759637	Single	150000	12	46	38	34	NaN	NaN	NaN	645	283	253	602	927	674	349	475	141	1154	NaN	646	1181	858	258	843	114	266	210	211	153	588	205	421	1191	885
1559	Male	57	Ottawa Ontario CA	Foreign	Management	16	3	2.5	Economy	1992	Sedan	White	1739.9	89.79591837	Married	90000	9	42	38	30	NaN	NaN	NaN	592	271	219	545	830	611	326	461	146	1134	NaN	618	1106	785	233	757	126	253	214	202	123	581	205	393	1081	905
1560	Male	52	Ottawa Ontario CA	Foreign		18	1	10	Economy	1987	Sedan	White	1879.6	107.4829932	Married	150000	10.5	44	42	32	NaN	NaN	NaN	645	275	216	580	909	693	364	498	146	1129	NaN	680	1128	888	257	824	115	266	221	198	153	576	198	410	1137	1016
1561	Male	27	Ottawa Ontario CA	Foreign		18	0	5	<undefined>	2000	<undefined>	White	1752.6	81.63265306	Single	NaN	10	NaN	38	NaN	NaN	NaN	NaN	625	257	228	537	854	626	309	419	143	1015	NaN	596	1043	770	277	812	116	254	201	199	165	585	202	391	1056	847
1562	Male	49	Ottawa Ontario CA	Foreign	White Collar	14	2	5	Economy	1999	Sedan	White	1612.9	65.75963719	Married	52500	7.5	40	34	28	NaN	NaN	NaN	578	246	214	515	785	571	301	412	142	989	NaN	559	999	718	239	713	99	244	205	183	156	557	189	361	964	870
1563	Female	33	Ottawa Ontario CA	Foreign	White Collar	14	0	5	Economy	1998	Sedan	White	1701.8	65.75963719	Married	90000	7.5	NaN	NaN	NaN	10	12	36	587	235	185	507	783	598	322	398	134	960	740	615	936	786	237	769	111	232	184	176	145	546	189	411	1083	837
1564	Male	47	Ottawa Ontario CA	Foreign	Management	14	2	2.5	Economy	1995	Sedan	White	1803.4	81.63265306	Married	150000	10	42	36	34	NaN	NaN	NaN	624	266	223	555	869	646	332	438	142	1013	NaN	618	1038	810	256	827	125	266	220	204	153	558	196	357	1007	923
1565	Female	35	Ottawa Ontario CA	Foreign	White Collar	14	0	5	Economy	1989	Sedan	White	1600.2	62.13151927	Single	37500	8	NaN	NaN	NaN	8	9	34	537	235	199	495	752	553	296	368	134	927	732	564	899	718	210	742	117	235	184	178	152	566	197	413	1046	786
1566	Female	62	Ottawa Ontario CA	Foreign	White Collar	14	1	2.5	Economy	1991	Sedan	White	1727.2	62.76643991	Single	25000	8.5	NaN	NaN	NaN	12	12	36	563	240	188	524	789	601	336	374	136	931	789	601	908	810	202	765	121	242	189	189	148	577	204	345	969	961
1567	Male	39	Ottawa Ontario CA	Foreign	White Collar	18	3	8	Economy	1990	Non-sedan	White	1778	74.82993197	Married	150000	9.5	42	32	32	NaN	NaN	NaN	596	257	217	560	842	625	343	461	136	983	NaN	619	1021	826	239	795	116	259	212	195	146	558	196	346	989	852
1568	Male	27	Ottawa Ontario CA	Foreign		18	0	2.5	Economy	1992	Sedan	White	1778	70.29478458	Single	NaN	9	NaN	31	NaN	NaN	NaN	NaN	570	256	230	554	851	621	324	380	143	881	NaN	603	895	803	215	769	114	257	200	196	156	594	210	321	956	857
1569	Male	34	Ottawa Ontario CA	Foreign	White Collar	16	0	5	Luxury	1995	Sedan	White	1790.7	71.6553288	Single	37500	10	42	32	32	NaN	NaN	NaN	617	240	216	540	833	617	324	403	136	938	NaN	600	991	806	255	813	111	265	204	208	151	555	192	361	974	869
1570	Male	35	Ottawa Ontario CA	Foreign	Service	16	0	8	Economy	1995	Sedan	White	1803.4	88.43537415	Single	25000	10	NaN	33	34	NaN	NaN	NaN	612	264	221	571	866	645	350	463	139	1094	NaN	624	1116	813	258	821	118	263	205	203	157	593	210	395	1072	868
1571	Male	55	Ottawa Ontario CA	Foreign	Blue Collar	14	4	8	Economy	1998	Sedan	White	1752.6	89.34240363	Married	150000	12	44	38	30	NaN	NaN	NaN	585	274	210	537	867	657	327	456	153	1127	NaN	617	1114	795	237	798	111	273	231	212	160	569	192	369	1041	922
1572	Male	65	Ottawa Ontario CA	Foreign		12	2	10	Luxury	1997	Sedan	White	1727.2	65.75963719	Divorced/Widowed	37500	9.5	40	36	29	NaN	NaN	NaN	616	264	196	509	800	604	313	415	150	983	NaN	602	979	756	262	821	127	260	207	199	163	598	207	373	1018	915
1573	Female	41	Ottawa Ontario CA	Foreign		14	2	0.5	Economy	1985	Sedan	White	1676.4	58.50340136	Married	52500	8	NaN	NaN	NaN	8	6	34	575	239	196	506	779	583	310	346	131	837	708	574	807	784	240	770	102	237	190	184	145	534	177	367	976	828
1574	Male	39	Ottawa Ontario CA	West	White Collar	16	0	5	Economy	1993	Sedan	White	1701.8	85.26077098	Single	70000	9.5	NaN	38	NaN	NaN	NaN	NaN	581	265	217	531	843	626	314	454	142	1068	NaN	598	1079	781	243	763	117	262	205	199	154	577	201	382	1049	853
1575	Female	36	Ottawa Ontario CA	Foreign		12	2	5	Economy	1989	Sedan	White	1574.8	63.26530612	Married	52500	7	NaN	NaN	NaN	12	11	36	563	233	194	504	765	571	310	380	126	943	786	584	861	726	236	768	110	234	187	175	144	535	181	389	1030	779
1576	Female	54	Ottawa Ontario CA	Foreign		12	2	0.5	Economy	1997	Sedan	White	1663.7	68.02721088	Married	52500	8	NaN	NaN	NaN	10	12	36	576	229	173	498	770	597	325	381	137	921	784	602	866	782	232	750	110	235	178	174	146	556	188	410	1052	916
1577	Male	56	Ottawa Ontario CA	Foreign	White Collar	14	2	0.5	Economy	1997	Sedan	White	1905	79.36507937	Married	52500	10.5	42	34	34	NaN	NaN	NaN	650	265	231	573	887	656	342	410	146	999	NaN	637	1014	866	263	880	126	274	215	211	163	584	197	366	1016	960
1578	Female	46	Ottawa Ontario CA	Foreign	Service	16	2	2.5	Economy	1991	Non-sedan	White	1816.1	79.36507937	Married	70000	10	NaN	NaN	NaN	15	15	38	621	249	189	544	843	654	355	419	142	1038	863	651	999	853	247	809	115	259	195	207	146	574	198	413	1113	1032
1579	Male	65	Ottawa Ontario CA	Foreign		16	2	8	Luxury	1997	Sedan	White	1676.4	68.02721088	Divorced/Widowed	150000	7.5	40	34	28	NaN	NaN	NaN	553	254	211	515	826	615	304	400	145	960	NaN	574	972	735	210	757	109	234	218	203	153	567	195	345	936	826
1580	Male	34	Ottawa Ontario CA	Foreign	Blue Collar	12	0	0.5	Economy	1992	Sedan	White	1803.4	104.30839	Married	37500	10.5	48	38	28	NaN	NaN	NaN	627	262	208	550	858	650	342	487	135	1133	NaN	626	1096	790	264	819	123	265	225	206	142	567	198	426	1172	855
1581	Male	64	Ottawa Ontario CA	Foreign	Service	14	3	8	Economy	1998	Sedan	White	1803.4	96.14512472	Married	70000	12	46	40	NaN	NaN	NaN	NaN	599	291	216	543	855	639	327	437	139	1132	NaN	675	1088	833	240	796	126	274	218	207	148	553	190	416	1139	919
1582	Male	52	Ottawa Ontario CA	Foreign		12	3	8	Economy	1989	Sedan	White	1803.4	88.43537415	Married	37500	10.5	46	36	30	NaN	NaN	NaN	630	256	221	562	885	664	341	504	144	1098	NaN	623	1092	777	266	808	117	270	177	209	162	573	193	383	1082	861
1583	Male	62	Ottawa Ontario CA	Foreign		18	3	5	Economy	1997	Sedan	White	1701.8	72.56235828	Married	52500	7.5	40	36	28	NaN	NaN	NaN	595	248	213	539	820	607	326	385	144	988	NaN	575	970	754	231	775	110	238	197	179	153	570	198	358	953	857
1584	Male	22	Ottawa Ontario CA	Foreign		14	0	2.5	Economy	1993	Sedan	White	1854.2	68.02721088	Single	17500	10.5	40	34	32	NaN	NaN	NaN	628	247	212	551	838	626	339	403	129	916	NaN	609	928	844	257	851	114	261	211	200	150	569	194	347	954	888
1585	Male	45	Ottawa Ontario CA	Foreign	White Collar	14	2	0.5	Economy	1998	Sedan	White	1828.8	121.0884354	Married	70000	10.5	44	46	33	NaN	NaN	NaN	655	279	235	587	907	672	352	493	149	1292	NaN	679	1228	837	275	851	115	267	207	213	156	582	198	470	1261	964
1586	Male	28	Ottawa Ontario CA	Foreign		14	0	5	<undefined>	2000	<undefined>	Hispanic	1828.8	90.70294785	Single	12500	12.5	NaN	38	36	NaN	NaN	NaN	624	270	244	594	900	656	350	437	146	1048	NaN	628	1057	833	244	832	107	281	209	198	162	576	196	405	1098	922
1587	Male	33	Ottawa Ontario CA	Foreign		18	0	0.5	Economy	1987	Non-sedan	White	1676.4	81.63265306	Single	52500	7.5	40	33	28	NaN	NaN	NaN	542	246	216	521	806	590	305	419	150	1062	NaN	580	1078	723	207	755	111	245	201	179	157	588	202	366	1038	785
1588	Male	58	Ottawa Ontario CA	Foreign		16	1	5	Economy	1990	Sedan	White	1816.1	74.82993197	Married	37500	9	40	36	32	NaN	NaN	NaN	601	264	196	547	868	672	351	421	144	983	NaN	629	989	845	213	785	125	254	217	198	152	555	192	361	981	942
1589	Male	59	Ottawa Ontario CA	Foreign	Service	12	2	2.5	Economy	1995	Sedan	Asian	1765.3	79.36507937	Married	70000	9.5	44	36	30	NaN	NaN	NaN	584	270	205	527	826	621	322	423	147	1033	NaN	609	1018	780	229	785	117	253	209	210	160	555	181	360	1012	874
1590	Male	33	Ottawa Ontario CA	Foreign	Blue Collar	14	0	5	Economy	1987	Sedan	White	1701.8	76.19047619	Single	37500	8	NaN	30	NaN	NaN	NaN	NaN	577	258	213	531	822	609	318	440	135	960	NaN	566	1002	745	226	803	111	256	201	184	154	569	196	350	975	783
1591	Female	31	Ottawa Ontario CA	Foreign	White Collar	16	0	8	Economy	1999	Non-sedan	White	1676.4	68.02721088	Married	37500	8	NaN	NaN	NaN	12	12	36	590	244	173	495	760	587	322	385	136	919	780	606	880	753	244	769	106	234	179	177	146	576	199	425	1120	830
1592	Female	50	Ottawa Ontario CA	Foreign	Blue Collar	12	1	8	<undefined>	2000	<undefined>	White	1574.8	63.49206349	Divorced/Widowed	25000	8	NaN	NaN	NaN	10	10	36	564	240	188	497	734	546	309	367	134	913	749	542	871	709	246	762	116	234	186	183	146	537	187	379	998	775
1593	Male	39	Ottawa Ontario CA	Foreign	White Collar	12	2	2.5	Economy	1998	Sedan	White	1879.6	105.6689342	Married	52500	10.5	46	38	32	NaN	NaN	NaN	654	259	229	585	894	665	356	502	143	1200	NaN	649	1202	829	263	850	116	265	223	207	152	583	201	394	1114	916
1594	Male	46	Ottawa Ontario CA	Foreign	White Collar	16	3	8	Economy	1998	Sedan	White	1778	89.79591837	Married	52500	8.5	36	36	36	NaN	NaN	NaN	620	256	203	546	841	638	343	426	137	1073	NaN	621	1054	799	245	790	106	248	197	192	162	579	200	396	1076	883
1595	Male	30	Ottawa Ontario CA	Foreign	White Collar	16	0	8	Economy	1990	Sedan	White	1803.4	65.75963719	Single	37500	10.5	38	32	33	NaN	NaN	NaN	595	261	208	520	816	608	312	393	146	936	NaN	594	987	850	249	832	117	262	198	192	155	557	192	360	944	874
1596	Male	45	Ottawa Ontario CA	Foreign	White Collar	16	4	2.5	Economy	1994	Sedan	White	1803.4	86.16780045	Married	90000	9.5	40	33	32	NaN	NaN	NaN	589	261	215	540	852	637	325	448	143	1042	NaN	604	1088	791	228	820	111	267	227	210	160	576	196	373	1022	869
1597	Male	21	Ottawa Ontario CA	Foreign		12	0	10	<undefined>	2000	<undefined>		1727.2	64.85260771	Single	90000	10.5	NaN	29	30	NaN	NaN	NaN	593	245	214	557	872	658	343	401	131	889	NaN	626	935	829	211	779	123	260	202	197	147	556	192	310	940	908
1598	Male	53	Ottawa Ontario CA	Foreign	White Collar	16	1	5	Economy	1999	Non-sedan	White	1803.4	88.43537415	Married	70000	13	44	36	32	NaN	NaN	NaN	589	274	226	578	906	680	352	479	144	1137	NaN	635	1154	848	193	778	125	288	224	208	160	604	212	380	1050	917
1599	Male	51	Ottawa Ontario CA	Foreign	Blue Collar	14	2	0.5	Economy	1996	Sedan	White	1701.8	95.23809524	Divorced/Widowed	25000	9	42	36	28	NaN	NaN	NaN	605	266	236	556	861	625	320	484	146	1228	NaN	602	1223	739	256	793	120	261	224	201	157	575	196	407	1059	847
1600	Male	20	Ottawa Ontario CA	<undefined>		12	0	2.5	<undefined>	NaN	<undefined>	White	1778	63.49206349	Single	NaN	11.5	36	32	32	NaN	NaN	NaN	632	257	197	533	840	643	336	386	137	898	NaN	611	926	840	263	804	111	269	204	201	148	571	207	348	955	894
1601	Male	36	Ottawa Ontario CA	Foreign	White Collar	16	2	5	Economy	1994	Sedan		1905	95.23809524	Married	52500	11	44	38	NaN	NaN	NaN	NaN	671	295	225	567	892	667	342	450	153	1065	NaN	635	1064	842	284	888	132	280	232	216	164	578	194	372	1041	962
1602	Male	29	Ottawa Ontario CA	Foreign	White Collar	14	1	8	Economy	1993	Sedan	White	1778	86.16780045	Married	37500	10.5	NaN	33	34	NaN	NaN	NaN	625	287	237	559	876	639	322	455	140	1049	NaN	628	1105	818	265	845	113	280	224	210	153	582	206	371	1078	894
1603	Female	35	Ottawa Ontario CA	Foreign	White Collar	16	0	2.5	Economy	1992	Sedan	White	1803.4	113.3786848	Single	52500	10.5	NaN	NaN	NaN	NaN	NaN	44	611	273	224	580	880	656	356	478	152	1275	1035	656	1131	843	245	773	115	256	204	184	153	574	192	412	1195	963
1604	Female	48	Ottawa Ontario CA	Foreign	White Collar	18	0	8	Economy	1994	Sedan	White	1600.2	60.77097506	Single	52500	6.5	NaN	NaN	NaN	11	11	34	550	246	192	508	753	561	316	375	137	899	746	565	893	718	226	729	108	229	184	168	151	570	186	386	1030	788
1605	Female	46	Ottawa Ontario CA	Foreign	White Collar	16	2	2.5	Economy	1997	Sedan	White	1625.6	57.59637188	Married	70000	7.5	NaN	NaN	NaN	9	9	38	562	239	174	493	748	574	319	363	138	950	780	572	874	728	227	764	106	235	176	178	149	538	180	376	987	784
1606	Female	22	Ottawa Ontario CA	Foreign		14	NaN	5	<undefined>	NaN	<undefined>	White	1600.2	57.14285714	Single	NaN	6	NaN	NaN	NaN	NaN	9	36	556	229	190	481	715	525	291	376	131	916	749	563	889	741	247	753	110	224	175	175	141	546	188	375	1005	796
1607	Female	39	Ottawa Ontario CA	Foreign	White Collar	16	0	5	Economy	1988	Sedan	White	1638.3	53.51473923	Single	NaN	8	NaN	NaN	NaN	6	4	36	585	231	176	485	740	564	309	359	131	869	729	554	844	726	259	757	118	231	176	167	146	546	185	352	918	776
1608	Female	63	Ottawa Ontario CA	Foreign		18	2	5	<undefined>	NaN	<undefined>	White	1574.8	72.10884354	Married	150000	8	NaN	NaN	NaN	15	16	36	593	248	188	497	741	553	309	409	140	1080	842	573	945	638	280	759	110	236	183	179	152	562	191	363	1096	884
1609	Male	62	Ottawa Ontario CA	Foreign	White Collar	24	3	0.5	Economy	1996	Non-sedan	White	1689.1	68.02721088	Married	90000	8.5	38	32	32	NaN	NaN	NaN	544	249	193	492	772	579	299	381	137	976	NaN	581	937	750	206	750	116	250	204	191	152	563	200	369	1010	882
1610	Male	63	Ottawa Ontario CA	Foreign		14	4	8	Economy	1991	Sedan	White	1879.6	86.16780045	Divorced/Widowed	37500	11	42	38	33	NaN	NaN	NaN	631	267	219	557	886	667	338	445	146	1032	NaN	635	1009	866	250	834	123	277	224	213	157	593	208	396	1045	1021
1611	Male	36	Ottawa Ontario CA	Foreign	Management	16	0	2.5	Economy	1990	Sedan	White	1905	102.0408163	Single	NaN	11	44	34	34	NaN	NaN	NaN	620	280	239	587	923	684	348	489	147	1139	NaN	650	1151	851	228	850	129	285	218	212	160	599	201	408	1140	940
1612	Male	37	Ottawa Ontario CA	Foreign	White Collar	21	3	0.5	Economy	1986	Sedan	White	1778	60.31746032	Married	52500	9	38	31	32	NaN	NaN	NaN	595	243	191	507	795	604	316	368	130	857	NaN	608	856	789	245	827	119	256	198	193	150	567	199	333	924	879
1613	Male	64	Ottawa Ontario CA	Foreign		16	0	8	Economy	1992	Sedan	White	1854.2	86.16780045	Married	37500	10	42	36	32	NaN	NaN	NaN	638	276	222	561	886	664	339	444	143	1044	NaN	644	1066	843	255	838	124	278	224	209	162	570	189	376	1064	935
1614	Male	29	Ottawa Ontario CA	Foreign		12	2	5	Economy	1996	Sedan	White	1752.6	122.4489796	Married	37500	9.5	NaN	42	32	NaN	NaN	NaN	638	278	231	574	870	639	343	508	142	1204	NaN	687	1172	804	287	824	115	265	206	199	155	574	194	476	1305	899
1615	Female	51	Ottawa Ontario CA	Foreign	White Collar	18	2	8	Economy	1995	Non-sedan	White	1600.2	61.2244898	Married	150000	8.5	NaN	NaN	NaN	10	12	38	596	231	172	484	730	558	312	374	136	937	808	554	886	713	270	759	110	237	180	177	158	554	181	398	1028	818
1616	Female	41	Ottawa Ontario CA	Foreign	White Collar	16	0	5	Economy	1987	Sedan	White	1727.2	99.77324263	Single	70000	10.5	NaN	NaN	NaN	22	20	42	636	268	201	540	806	605	339	484	144	1220	987	603	1124	752	302	814	117	256	194	186	152	568	184	441	1201	966
1617	Female	45	Ottawa Ontario CA	Foreign	White Collar	14	2	5	Economy	1996	Non-sedan	White	1701.8	68.02721088	Married	NaN	9	NaN	NaN	NaN	14	12	38	577	254	205	530	805	600	325	379	136	1034	821	597	920	782	222	766	108	229	197	183	142	559	194	377	1020	935
1618	Female	23	Ottawa Ontario CA	Foreign		16	0	2.5	<undefined>	2000	<undefined>	White	1701.8	62.58503401	Single	7500	9.5	NaN	NaN	NaN	NaN	9	34	596	245	180	498	757	577	318	347	126	921	755	585	864	768	266	793	106	245	186	190	143	560	195	408	1063	798
1619	Female	42	Ottawa Ontario CA	Foreign	White Collar	14	1	2.5	Luxury	1993	Non-sedan	White	1651	64.39909297	Married	90000	7.5	NaN	NaN	NaN	10	11	36	532	243	205	508	771	566	303	336	134	922	755	579	876	769	204	740	106	237	186	173	144	562	185	436	1067	830
1620	Female	43	Ottawa Ontario CA	Foreign	White Collar	12	2	8	Economy	1994	Non-sedan	White	1701.8	96.14512472	Married	70000	10	NaN	NaN	NaN	14	16	38	599	263	199	525	799	600	326	456	142	1155	918	604	1100	762	265	758	122	248	205	186	152	585	197	427	1155	830
1621	Male	43	Ottawa Ontario CA	Foreign	Management	18	3	0.5	Economy	1992	Non-sedan	White	1727.2	70.29478458	Married	37500	10	38	36	NaN	NaN	NaN	NaN	593	265	199	522	815	616	323	428	144	940	NaN	590	987	774	236	785	115	266	207	192	150	582	202	374	1016	861
1622	Female	28	Ottawa Ontario CA	Foreign	White Collar	NaN	0	0.5	<undefined>	2000	<undefined>	White	1727.2	68.93424036	Single	25000	8	NaN	NaN	NaN	NaN	11	34	612	229	179	499	782	603	320	382	127	1019	777	599	905	776	276	796	110	232	192	182	145	561	198	398	1041	825
1623	Female	39	Ottawa Ontario CA	Foreign		16	2	5	<undefined>	NaN	<undefined>	White	1752.6	62.13151927	Divorced/Widowed	17500	7	NaN	NaN	NaN	NaN	NaN	34	596	229	190	526	795	605	336	382	139	945	781	601	914	804	238	785	105	222	179	179	163	555	177	382	997	860
1624	Male	55	Ottawa Ontario CA	Foreign		14	2	8	<undefined>	2000	<undefined>	White	1917.7	81.63265306	Divorced/Widowed	7500	12	42	38	36	NaN	NaN	NaN	650	275	202	575	880	678	373	437	144	1041	NaN	665	1053	909	254	852	127	285	213	211	151	590	202	378	1029	997
1625	Female	58	Ottawa Ontario CA	Foreign	White Collar	18	1	10	Economy	1994	<undefined>	White	1727.2	61.2244898	Divorced/Widowed	37500	10	NaN	NaN	NaN	10	7	36	594	266	192	524	811	619	332	374	136	925	776	585	905	805	NaN	819	117	255	206	201	148	541	182	351	941	853
1626	Female	63	Ottawa Ontario CA	Foreign		18	3	2.5	Economy	1997	Sedan	White	1549.4	48.07256236	Divorced/Widowed	90000	6.5	NaN	NaN	NaN	6	6	34	528	228	163	466	709	546	303	363	124	851	688	542	836	701	202	717	115	228	175	181	137	511	177	347	899	761
1627	Female	38	Ottawa Ontario CA	Foreign	Service	18	0	5	Economy	1993	Sedan	White	1727.2	83.90022676	Married	150000	14	NaN	NaN	NaN	16	14	40	606	252	210	537	825	615	327	414	147	1172	885	613	1052	787	252	790	113	250	194	186	157	581	196	434	1130	939
1628	Male	39	Ottawa Ontario CA	Foreign	Blue Collar	14	1	10	<undefined>	2000	<undefined>	White	1803.4	77.09750567	Divorced/Widowed	17500	10.5	40	32	32	NaN	NaN	NaN	590	263	208	536	846	638	328	419	147	945	NaN	616	969	838	226	781	113	271	208	198	160	580	194	342	941	849
1629	Female	20	Ottawa Ontario CA	Foreign		14	0	0.5	Economy	1984	Sedan	White	1625.6	61.2244898	Single	12500	7.5	NaN	NaN	NaN	7	11	34	554	230	183	481	752	569	298	353	123	841	701	560	814	724	241	750	98	231	175	171	142	546	188	405	1034	785
1630	Female	21	Ottawa Ontario CA	Foreign		14	0	2.5	<undefined>	2000	<undefined>	White	1625.6	58.9569161	Single	NaN	6	NaN	NaN	NaN	NaN	9	34	568	219	182	491	732	550	309	344	136	898	728	560	853	697	240	754	114	223	168	174	149	572	191	371	1002	768
1631	Female	21	Ottawa Ontario CA	Foreign	White Collar	16	0	0.5	Economy	1991	Sedan	Asian	1549.4	52.15419501	Single	37500	6.5	NaN	NaN	NaN	8	9	34	543	222	178	482	722	544	304	359	142	834	685	542	828	694	223	725	109	222	161	171	158	559	181	361	943	756
1632	Male	30	Ottawa Ontario CA	Foreign	White Collar	16	0	10	Economy	1997	Sedan	White	1854.2	97.50566893	Single	52500	11.5	NaN	36	33	NaN	NaN	NaN	600	278	244	605	918	674	361	502	146	1154	NaN	658	1163	874	213	830	125	282	217	219	159	588	202	400	1123	931
1633	Male	60	Ottawa Ontario CA	Foreign	White Collar	NaN	1	2.5	Economy	1997	Sedan		1727.2	71.6553288	Married	37500	8	38	34	29	NaN	NaN	NaN	634	255	222	544	840	618	322	426	143	1012	NaN	570	1003	765	275	810	119	258	220	188	158	575	200	353	982	883
1634	Female	33	Ottawa Ontario CA	Foreign	White Collar	16	0	2.5	Economy	1997	Non-sedan	White	1600.2	61.2244898	Married	70000	7	NaN	NaN	NaN	12	11	36	540	235	172	474	741	569	302	375	129	920	741	568	876	730	224	705	106	237	178	175	137	539	182	395	1002	805
1635	Male	40	Ottawa Ontario CA	Foreign	White Collar	16	2	2.5	Economy	1997	Sedan	White	1828.8	79.36507937	Married	150000	9.5	NaN	33	32	NaN	NaN	NaN	597	264	204	550	861	657	346	427	142	1026	NaN	640	1005	875	218	806	120	260	207	204	154	583	203	369	1007	933
1636	Female	27	Ottawa Ontario CA	Foreign	White Collar	16	1	2.5	<undefined>	2000	<undefined>	White	1714.5	83.90022676	Single	70000	10	NaN	NaN	NaN	14	16	38	601	261	200	529	801	601	329	388	144	1010	816	626	962	754	255	802	109	243	182	174	146	562	189	493	1251	809
1637	Male	25	Ottawa Ontario CA	Foreign	White Collar	16	0	2.5	<undefined>	2000	<undefined>	White	1854.2	108.8435374	Single	37500	12	44	40	36	NaN	NaN	NaN	617	280	256	574	911	655	318	481	152	1218	NaN	661	1191	853	259	840	122	285	223	209	163	619	217	434	1183	943
1638	Female	42	Ottawa Ontario CA	Foreign	White Collar	18	0	2.5	Economy	1997	Non-sedan	White	1727.2	145.1247166	Divorced/Widowed	37500	10	NaN	NaN	NaN	22	20	46	649	281	205	525	811	606	320	514	155	1365	1102	664	1207	755	317	832	125	254	191	180	152	578	192	592	1545	900
1639	Male	40	Ottawa Ontario CA	Foreign	White Collar	14	1	2.5	Economy	1992	Sedan	White	1778	80.72562358	Married	37500	10	NaN	33	31	NaN	NaN	NaN	624	261	213	523	836	623	310	418	145	1027	NaN	583	1034	756	280	795	110	274	221	203	152	556	185	370	995	872
1640	Female	44	Ottawa Ontario CA	Foreign	White Collar	18	0	0.5	Economy	1995	Non-sedan	White	1574.8	97.50566893	Single	37500	7	NaN	NaN	NaN	20	20	40	567	250	195	495	750	555	300	450	136	1206	970	612	1065	672	263	730	113	220	184	168	150	561	190	448	1291	876
1641	Male	39	Ottawa Ontario CA	Foreign	White Collar	12	3	0.5	Luxury	1986	Sedan	White	1739.9	71.6553288	Divorced/Widowed	37500	8.5	42	32	32	NaN	NaN	NaN	596	256	193	505	791	598	312	389	137	948	NaN	585	946	775	245	815	105	246	202	182	162	577	195	345	955	872
1642	Male	57	Ottawa Ontario CA	Foreign	Management	16	2	0.5	Economy	1998	Sedan	White	1778	88.43537415	Married	150000	9.5	44	36	NaN	NaN	NaN	NaN	646	272	218	567	882	664	349	483	149	1143	NaN	617	1151	796	262	835	117	255	219	218	158	590	201	387	1066	891
1643	Male	24	Ottawa Ontario CA	Foreign	White Collar	16	0	5	Economy	1999	Sedan	White	1879.6	84.3537415	Single	52500	12	NaN	36	34	NaN	NaN	NaN	620	265	225	555	870	645	330	415	140	981	NaN	629	1014	833	260	853	114	274	214	203	148	581	206	385	1073	884
1644	Female	20	Ottawa Ontario CA	Foreign	Service	12	0	10	<undefined>	NaN	<undefined>	White	1676.4	67.12018141	Single	NaN	10	NaN	NaN	NaN	9	9	34	561	254	203	539	819	616	336	379	131	936	789	604	900	774	204	762	110	252	198	190	146	550	187	407	1066	840
1645	Male	50	Ottawa Ontario CA	Foreign	Management	16	3	2.5	Economy	1992	Sedan	White	1803.4	81.63265306	Married	150000	10.5	42	36	33	NaN	NaN	NaN	590	274	219	562	863	644	343	461	145	993	NaN	610	1026	825	209	790	119	267	219	204	152	569	196	372	1004	913
1646	Female	43	Ottawa Ontario CA	Foreign	Blue Collar	18	0	2.5	Economy	1991	Sedan	White	1625.6	52.60770975	Married	150000	7.5	NaN	NaN	NaN	NaN	NaN	32	594	217	185	496	749	564	311	356	132	815	702	539	809	707	265	776	118	226	171	179	144	542	193	348	947	766
1647	Female	30	Ottawa Ontario CA	Foreign	White Collar	16	0	2.5	Economy	1995	Sedan	White	1701.8	74.82993197	Single	70000	9	NaN	NaN	NaN	12	12	36	589	264	201	508	776	575	307	386	134	999	841	589	960	787	268	762	116	237	193	190	145	571	202	435	1121	842
1648	Female	37	Ottawa Ontario CA	Foreign		14	3	0.5	Economy	1997	Non-sedan	White	1765.3	63.49206349	Married	52500	9.5	NaN	NaN	NaN	12	12	36	619	232	190	534	820	630	344	381	134	868	751	631	868	818	248	806	106	254	196	191	145	576	195	414	1052	880
1649	Female	55	Ottawa Ontario CA	Foreign	Blue Collar	12	3	5	Economy	1987	Non-sedan	White	1549.4	90.70294785	Married	52500	8	NaN	NaN	NaN	18	20	38	551	257	196	597	751	555	401	460	141	1154	917	559	1068	635	262	735	122	234	193	176	154	556	183	455	1282	763
1650	Male	57	Ottawa Ontario CA	Foreign	Management	14	3	0.5	Economy	1992	Sedan	Black	1727.2	67.57369615	Married	150000	9.5	40	32	32	NaN	NaN	NaN	556	273	209	547	886	677	338	426	145	942	NaN	626	979	862	182	720	127	265	216	203	154	570	199	322	911	915
1651	Male	56	Ottawa Ontario CA	Foreign	White Collar	16	1	2.5	Economy	1994	Sedan	White	1752.6	77.09750567	Divorced/Widowed	NaN	10	40	34	30	NaN	NaN	NaN	637	252	237	561	857	620	324	438	141	1043	NaN	620	1022	759	281	824	120	260	206	199	159	568	190	367	1022	863
1652	Female	45	Ottawa Ontario CA	Foreign	White Collar	16	1	0.5	Economy	1995	Sedan	White	1574.8	50.79365079	Married	90000	6	NaN	NaN	NaN	4	5	34	530	231	190	492	713	523	302	332	134	868	743	535	850	685	217	732	119	228	180	169	143	542	186	379	972	732
1653	Male	39	Ottawa Ontario CA	Foreign	White Collar	16	2	2.5	Economy	1990	Non-sedan	White	1765.3	93.42403628	Married	37500	10	40	38	32	NaN	NaN	NaN	615	261	220	565	865	645	345	465	152	1061	NaN	601	1108	778	244	814	122	268	213	207	157	589	203	390	1110	894
1654	Male	48	Ottawa Ontario CA	Foreign	Blue Collar	14	0	0.5	Economy	1993	Non-sedan	White	1790.7	115.1927438	Married	NaN	8.5	44	40	32	NaN	NaN	NaN	669	271	234	570	870	636	336	549	156	1236	NaN	433	1243	763	302	843	97	251	233	191	158	571	194	434	1223	850
1655	Male	48	Ottawa Ontario CA	Foreign	Management	14	2	5	Economy	1997	Sedan	White	1727.2	79.36507937	Married	70000	8	40	36	30	NaN	NaN	NaN	580	261	220	527	838	618	307	430	146	1009	NaN	595	1027	751	236	787	102	257	203	199	161	561	183	379	1036	812
1656	Male	58	Ottawa Ontario CA	Foreign	White Collar	21	4	2.5	Economy	1991	Non-sedan	White	1955.8	91.60997732	Married	90000	10.5	44	36	36	NaN	NaN	NaN	644	275	223	590	910	687	367	459	134	1089	NaN	664	1127	948	251	843	125	276	230	208	167	579	194	391	1025	1028
1657	Female	54	Ottawa Ontario CA	Foreign	White Collar	18	2	2.5	Economy	1989	Sedan	White	1625.6	61.2244898	Married	52500	8.5	NaN	NaN	NaN	13	10	36	587	239	185	503	779	594	318	396	137	977	803	544	943	744	242	770	113	243	195	186	154	567	191	352	948	914
1658	Female	38	Ottawa Ontario CA	Foreign		16	2	0.5	Economy	1990	Non-sedan	Black	1524	64.39909297	Married	NaN	7	NaN	NaN	NaN	12	13	34	534	230	179	478	754	575	299	408	127	962	756	589	951	710	212	707	111	226	169	172	145	564	191	419	1105	778
1659	Male	27	Ottawa Ontario CA	Foreign	White Collar	16	0	8	Luxury	1993	Sedan	White	1854.2	122.4489796	Single	52500	13	NaN	40	30	NaN	NaN	NaN	624	298	225	560	886	661	335	483	146	1276	NaN	618	1279	801	266	850	110	291	231	207	156	592	204	446	1196	860
1660	Female	30	Ottawa Ontario CA	Foreign	White Collar	14	1	2.5	Economy	1996	Sedan	White	1651	54.42176871	Single	37500	7.5	NaN	NaN	NaN	7	5	34	578	240	180	483	749	569	303	352	133	864	749	567	854	777	258	766	104	242	179	185	148	555	193	361	966	819
1661	Female	19	Ottawa Ontario CA	Foreign	White Collar	12	0	0.5	Economy	1995	Sedan	Asian	1778	58.9569161		NaN	8.5	NaN	NaN	NaN	NaN	7	NaN	591	242	178	490	765	587	312	369	154	882	739	606	845	809	245	789	109	245	172	178	167	574	181	364	953	873
1662	Male	22	Ottawa Ontario CA	Foreign		14	0	2.5	Economy	1994	Sedan		1778	68.02721088	Single	25000	9.5	NaN	32	33	NaN	NaN	NaN	603	256	193	547	868	675	354	431	137	932	NaN	611	1001	842	225	799	119	256	212	199	149	583	207	300	891	893
1663	Female	53	Ottawa Ontario CA	Foreign		16	0	2.5	Economy	1991	Sedan	White	1562.1	86.16780045	Single	17500	8	NaN	NaN	NaN	22	20	44	537	252	200	497	765	565	297	476	141	1240	1058	580	1104	699	209	705	104	223	179	170	148	540	177	402	1205	854
1664	Female	51	Ottawa Ontario CA	Foreign	White Collar	12	1	5	Economy	1987	Sedan	White	1524	48.5260771	Single	NaN	8	NaN	NaN	NaN	8	8	34	509	240	186	471	721	535	285	323	126	760	650	537	765	666	197	721	118	237	180	179	139	525	187	360	953	700
1665	Male	23	Ottawa Ontario CA	Foreign	White Collar	16	0	8	Economy	1997	Sedan	White	1752.6	74.82993197	Single	52500	9	34	32	34	NaN	NaN	NaN	593	246	191	519	816	625	328	440	139	1012	NaN	583	1045	751	242	819	111	255	203	189	152	556	193	356	1015	817
1666	Male	25	Ottawa Ontario CA	Foreign	White Collar	18	0	2.5	Economy	1998	Sedan	White	1752.6	72.56235828	Married	70000	10	40	34	30	NaN	NaN	NaN	561	257	195	517	827	632	322	398	132	941	NaN	602	967	795	195	798	126	265	208	201	144	559	194	356	990	847
1667	Male	23	Ottawa Ontario CA	Foreign		14	0	2.5	Luxury	1989	Sedan	White	1803.4	88.43537415	Single	NaN	10	NaN	34	NaN	NaN	NaN	NaN	614	258	229	561	870	641	332	458	141	1109	NaN	603	1100	756	248	813	116	259	215	207	155	598	206	390	1081	853
1668	Male	62	Ottawa Ontario CA	Foreign	Blue Collar	14	0	5	Economy	1988	Sedan	White	1778	91.60997732	Single	37500	10.5	42	34	32	NaN	NaN	NaN	599	281	202	552	857	655	350	456	156	1062	NaN	601	1044	792	221	784	118	270	232	202	168	584	192	380	1031	845
1669	Female	23	Ottawa Ontario CA	Foreign		16	0	5	Economy	1988	<undefined>		1676.4	50.79365079	Single	7500	8	NaN	NaN	NaN	NaN	6	NaN	588	232	186	509	763	577	323	341	126	815	703	554	800	759	259	760	107	236	182	177	136	521	182	348	937	809
1670	Male	42	Ottawa Ontario CA	Foreign	White Collar	16	0	8	Economy	1998	Sedan	White	1752.6	106.5759637	Married	90000	9	42	40	30	NaN	NaN	NaN	602	272	227	568	879	652	341	484	147	1165	NaN	621	1207	772	237	810	122	266	225	203	158	597	202	443	1203	832
1671	Female	21	Ottawa Ontario CA	Foreign		12	0	0.5	<undefined>	NaN	<undefined>	White	1600.2	52.60770975	Single	37500	8	NaN	NaN	NaN	6	5	34	583	230	178	499	759	581	321	365	141	841	725	553	809	745	249	748	107	235	186	185	157	557	187	366	930	777
1672	Female	48	Ottawa Ontario CA	Foreign	White Collar	14	0	2.5	<undefined>	NaN	<undefined>	White	1727.2	65.75963719	Single	37500	9	NaN	NaN	NaN	13	12	38	600	246	203	538	825	622	335	391	135	950	785	600	916	766	230	783	121	245	191	195	150	579	193	370	991	835
1673	Female	21	Ottawa Ontario CA	Foreign		12	0	0.5	Economy	1993	Sedan	White	1625.6	58.9569161	Single	90000	6	NaN	NaN	NaN	11	8	38	610	234	187	482	718	531	295	375	136	952	778	556	916	692	302	786	106	226	175	173	149	536	179	390	1026	752
1674	Male	52	Ottawa Ontario CA	Foreign	Management	16	4	2.5	Economy	1996	Non-sedan	White	1803.4	80.72562358	Married	52500	8	42	34	33	NaN	NaN	NaN	602	249	206	545	845	639	339	425	140	977	NaN	595	998	833	244	796	114	251	191	188	156	592	204	368	969	932
1675	Female	39	Ottawa Ontario CA	Foreign	White Collar	14	2	2.5	Economy	1996	Non-sedan	White	1562.1	56.6893424	Married	NaN	6.5	NaN	NaN	NaN	10	10	34	541	212	194	478	744	550	284	349	131	916	751	556	900	694	220	749	113	221	175	169	136	549	188	385	1011	730
1676	Male	28	Ottawa Ontario CA	Foreign	White Collar	16	2	0.5	<undefined>	2000	<undefined>	White	1828.8	88.88888889	Married	37500	9.5	NaN	36	NaN	NaN	NaN	NaN	658	266	214	550	839	625	336	434	138	940	NaN	604	964	776	299	858	116	261	204	193	148	588	207	394	1089	854
1677	Male	34	Ottawa Ontario CA	Foreign	White Collar	16	0	5	Economy	1992	Sedan	White	1803.4	77.09750567	Married	52500	11	NaN	32	32	NaN	NaN	NaN	630	268	228	553	854	626	325	419	138	943	NaN	605	1000	804	277	852	112	264	223	205	151	572	200	378	1047	859
1678	Male	36	Ottawa Ontario CA	Foreign		16	0	8	Economy	1991	Non-sedan	White	1930.4	97.50566893	Single	37500	12	44	36	33	NaN	NaN	NaN	677	280	227	564	881	654	337	439	143	1053	NaN	635	1056	857	303	913	122	288	214	209	158	580	196	415	1100	961
1679	Female	44	Ottawa Ontario CA	Foreign	White Collar	14	1	5	Luxury	1998	Sedan	White	1676.4	60.77097506	Married	52500	8.5	NaN	NaN	NaN	10	11	34	575	261	198	545	811	613	347	387	132	886	735	606	880	766	210	773	114	241	175	179	149	536	182	416	1051	846
1680	Female	36	Ottawa Ontario CA	Foreign	White Collar	12	3	2.5	Economy	1994	Non-sedan	White	1600.2	54.42176871	Married	52500	8.5	NaN	NaN	NaN	8	8	32	586	239	203	502	754	551	299	373	140	884	755	542	881	698	263	779	114	240	188	176	146	547	185	360	954	743
1681	Male	38	Ottawa Ontario CA	Foreign	White Collar	12	0	2.5	Economy	1998	Sedan	White	1892.3	102.0408163	Married	52500	11	44	38	32	NaN	NaN	NaN	662	288	246	607	935	689	361	476	141	1104	NaN	656	1149	880	277	883	124	281	227	209	161	605	210	391	1107	923
1682	Male	40	Ottawa Ontario CA	Foreign	White Collar	12	2	2.5	Economy	1995	Non-sedan	White	1955.8	104.30839	Married	52500	14	48	38	38	NaN	NaN	NaN	671	291	232	603	936	704	371	453	140	1043	NaN	670	1057	898	274	880	132	298	233	230	152	583	202	403	1081	973
1683	Female	41	Ottawa Ontario CA	Foreign	White Collar	14	2	0.5	Economy	1993	Sedan	White	1549.4	74.82993197	Married	70000	7.5	NaN	NaN	NaN	16	16	38	591	235	186	503	735	549	317	410	141	1090	892	557	1021	653	271	749	106	232	185	169	146	536	179	419	1102	831
1684	Male	52	Ottawa Ontario CA	Foreign	White Collar	16	0	2.5	Luxury	1978	<undefined>	White	1778	83.90022676	Single	NaN	8.5	44	34	32	NaN	NaN	NaN	589	257	215	582	889	674	367	448	142	1065	NaN	619	1049	798	196	776	112	245	206	194	155	584	202	364	997	898
1685	Female	40	Ottawa Ontario CA	Foreign	White Collar	16	1	0.5	Economy	1998	Sedan	White	1651	52.15419501	Divorced/Widowed	37500	7	NaN	NaN	NaN	7	7	34	594	238	188	480	739	551	292	339	131	831	704	551	848	727	277	802	99	237	176	181	146	540	186	361	953	761
1686	Female	20	Ottawa Ontario CA	Foreign		12	0	8	Economy	1992	Non-sedan	White	1778	68.02721088	Single	12500	9	NaN	NaN	NaN	10	12	36	634	243	185	520	783	598	335	363	131	875	732	611	852	814	286	822	105	255	183	187	142	561	197	424	1101	895
1687	Male	24	Ottawa Ontario CA	Foreign		14	1	8	Economy	1995	Sedan	White	1879.6	90.70294785	Single	37500	9	42	34	34	NaN	NaN	NaN	641	281	257	607	894	637	350	452	148	1003	NaN	626	1046	830	274	879	124	270	213	203	161	609	213	389	1065	867
1688	Male	57	Ottawa Ontario CA	Foreign	Management	16	3	8	Economy	1998	Non-sedan	White	1778	74.82993197	Married	90000	9.5	42	34	NaN	NaN	NaN	NaN	581	267	232	580	898	666	348	429	138	978	NaN	618	1022	851	196	810	126	258	218	201	151	575	201	365	982	939
1689	Female	23	Ottawa Ontario CA	Foreign		14	2	2.5	Economy	1990	Sedan	White	1701.8	54.42176871	Married	37500	9	NaN	NaN	NaN	8	8	32	568	245	207	516	776	569	309	326	133	823	691	588	810	783	243	779	115	238	182	186	144	550	184	358	951	805
1690	Male	26	Ottawa Ontario CA	Foreign	Service	14	2	0.5	Economy	1990	Sedan	White	1778	68.02721088	Married	37500	8.5	NaN	32	32	NaN	NaN	NaN	627	240	217	540	832	615	323	408	134	906	NaN	599	935	796	271	824	118	242	205	187	154	570	196	339	944	887
1691	Female	43	Ottawa Ontario CA	Foreign	White Collar	12	2	8	Economy	1991	Sedan	White	1651	61.2244898	Married	25000	9	NaN	NaN	NaN	11	8	38	578	250	175	474	731	556	299	367	132	887	756	588	833	752	256	748	118	237	182	186	146	542	186	383	1005	784
1692	Male	51	Ottawa Ontario CA	Foreign	White Collar	21	3	2.5	Economy	1995	Sedan	White	1778	95.23809524	Married	70000	10	44	42	30	NaN	NaN	NaN	616	261	205	546	867	662	341	447	130	1087	NaN	630	1071	870	243	789	118	263	199	195	153	577	202	407	1129	960
1693	Male	45	Ottawa Ontario CA	Foreign	White Collar	16	0	10	Economy	1992	Sedan	White	1612.9	58.04988662	Single	37500	8.5	36	29	30	NaN	NaN	NaN	570	246	202	505	787	585	303	389	128	894	NaN	527	937	732	232	774	115	253	200	189	151	564	198	334	921	776
1694	Male	30	Ottawa Ontario CA	Foreign	White Collar	21	0	0.5	Economy	1994	Sedan	White	1778	83.90022676	Married	52500	10	NaN	34	30	NaN	NaN	NaN	628	280	227	555	856	629	328	448	144	998	NaN	600	1038	784	272	807	121	256	221	203	156	588	211	381	1023	868
1695	Male	35	Ottawa Ontario CA	Foreign	Blue Collar	14	3	2.5	Economy	1987	Sedan	White	1778	72.56235828	Married	70000	10	38	32	31	NaN	NaN	NaN	595	265	195	523	827	632	328	414	147	977	NaN	601	969	792	243	780	124	270	215	212	158	592	206	370	1025	862
1696	Female	24	Ottawa Ontario CA	Foreign	White Collar	16	0	10	Economy	1994	Sedan	White	1696.72	49.43310658	Single	25000	8	NaN	NaN	NaN	6	5	34	579	235	201	516	772	571	315	334	128	804	684	558	803	774	242	788	105	237	182	183	142	543	184	328	839	825
1697	Male	57	Ottawa Ontario CA	Foreign	Management	18	2	2.5	Economy	1976	Non-sedan	White	1778	68.02721088	Married	NaN	10	38	32	32	NaN	NaN	NaN	587	259	185	541	867	682	356	439	147	951	NaN	606	969	845	202	791	113	272	215	205	159	562	188	355	890	967
1698	Male	33	Ottawa Ontario CA	Foreign	White Collar	18	0	5	Economy	1989	Sedan	White	1866.9	79.36507937	Married	52500	10	40	36	34	NaN	NaN	NaN	634	272	224	558	862	638	334	420	132	961	NaN	619	995	855	271	867	126	262	209	207	145	572	206	380	913	1016
1699	Male	32	Ottawa Ontario CA	Foreign	White Collar	24	0	0.5	<undefined>	NaN	<undefined>	White	1701.8	90.70294785	Single	37500	8.5	NaN	36	28	NaN	NaN	NaN	605	259	211	530	806	595	319	463	144	1078	NaN	593	1147	724	279	792	109	235	210	185	155	580	198	392	1130	798
1700	Female	20	Ottawa Ontario CA	Foreign		12	0	5	Luxury	1995	Sedan	White	1752.6	63.49206349	Single	7500	9.5	NaN	NaN	NaN	NaN	11	34	552	244	198	512	799	601	314	369	136	927	718	599	896	819	207	779	121	248	183	184	148	567	188	374	1012	872
1701	Male	41	Ottawa Ontario CA	Foreign	White Collar	24	1	0.5	Economy	1989	Sedan	White	1879.6	99.77324263	Married	52500	12	NaN	36	NaN	NaN	NaN	NaN	683	284	231	600	922	691	369	482	156	1113	NaN	641	1134	896	288	868	115	290	219	218	168	609	205	382	1071	923
1702	Male	53	Ottawa Ontario CA	Foreign	White Collar	21	1	0.5	Economy	1987	Sedan	White	1701.8	83.90022676	Married	90000	9.5	40	33	29	NaN	NaN	NaN	581	266	212	538	828	616	326	467	139	1041	NaN	572	1062	734	230	775	115	255	218	187	155	581	199	367	980	862
1703	Female	34	Ottawa Ontario CA	Foreign	White Collar	12	6	2.5	Economy	1992	Sedan	White	1549.4	83.90022676	Married	52500	7	NaN	NaN	NaN	NaN	14	38	560	230	199	499	740	541	300	445	146	1111	881	569	1024	658	254	724	115	236	182	179	149	554	184	396	1130	849
1704	Male	26	Ottawa Ontario CA	Foreign		16	0	10	Luxury	1991	Sedan	White	1879.6	90.70294785	Single	17500	12	44	34	33	NaN	NaN	NaN	631	275	246	610	926	680	364	468	139	1096	NaN	641	1119	877	243	864	125	289	223	213	148	576	204	381	1061	925
1705	Female	24	Ottawa Ontario CA	Foreign	White Collar	18	0	8	Economy	1996	Sedan	White	1651	77.09750567	Single	37500	7.5	NaN	NaN	NaN	10	11	36	571	240	203	524	778	575	321	392	144	999	803	577	935	716	244	743	111	223	184	176	154	568	191	433	1109	792
1706	Female	24	Ottawa Ontario CA	Foreign	White Collar	16	0	10	Economy	1996	Sedan	White	1625.6	68.02721088	Single	52500	7.5	NaN	NaN	NaN	9	9	36	577	233	177	501	745	568	324	382	139	900	742	574	846	742	243	762	111	230	182	181	154	562	187	406	1051	769
1707	Male	40	Ottawa Ontario CA	Foreign	White Collar	12	0	2.5	Economy	1985	Sedan	White	1778	90.70294785	Single	25000	9	44	34	31	NaN	NaN	NaN	654	251	203	543	837	634	340	474	138	1104	NaN	602	1077	745	296	805	117	260	212	199	151	566	199	389	1073	849
1708	Female	36	Ottawa Ontario CA	Foreign	White Collar	16	0	5	Economy	1987	Sedan	White	1651	60.31746032	Married	70000	8	NaN	NaN	NaN	8	10	36	576	233	174	499	752	578	325	356	127	865	710	573	829	737	240	778	106	236	183	179	142	541	191	380	998	757
1709	Female	39	Ottawa Ontario CA	Foreign	White Collar	16	0	10	<undefined>	NaN	<undefined>		1651	63.49206349	Divorced/Widowed	37500	7.5	NaN	NaN	NaN	10	9	38	569	235	194	511	798	604	317	394	129	1019	826	579	977	755	226	748	112	227	185	181	145	536	183	359	953	829
1710	Male	33	Ottawa Ontario CA	Foreign	White Collar	14	1	5	Economy	1992	Non-sedan	White	1778	77.09750567	Married	52500	9.5	NaN	34	30	NaN	NaN	NaN	606	255	208	545	840	632	337	456	149	1013	NaN	601	1038	798	239	797	112	264	220	201	162	584	199	357	982	855
1711	Female	30	Ottawa Ontario CA	Foreign	White Collar	21	0	8	Luxury	1993	Sedan	White	1651	67.12018141	Married	NaN	7.5	NaN	NaN	NaN	11	11	36	574	252	192	514	773	581	322	394	134	957	804	567	946	766	243	750	113	244	194	186	149	554	191	397	1064	788
1712	Male	34	Ottawa Ontario CA	Foreign	White Collar	16	0	0.5	Economy	1988	Sedan	White	1765.3	68.02721088	Married	37500	8	38	32	30	NaN	NaN	NaN	625	245	216	532	813	597	316	377	137	912	NaN	574	944	775	281	848	110	250	214	196	150	566	196	353	991	837
1713	Female	34	Ottawa Ontario CA	Foreign		14	0	8	Economy	1996	Sedan	White	1701.8	79.36507937	Married	37500	7.5	NaN	NaN	NaN	14	14	36	594	242	192	502	793	601	310	412	139	1012	805	597	950	759	248	811	101	235	186	185	150	555	188	436	1131	842
1715	Male	35	Minneapolis MN	Midwest	White Collar	14	0	2.5	Economy	1987	Non-sedan	White	1752.6	70.29478458	Single	37500	9.5	40	31	31	NaN	NaN	NaN	551	274	217	551	860	643	334	402	132	943	NaN	594	979	809	197	787	116	258	202	195	146	553	194	378	1034	870
1716	Female	64	Minneapolis MN	Midwest	White Collar	12	6	2.5	Economy	1992	Sedan	White	1524	56.23582766	Married	37500	8.5	NaN	NaN	NaN	10	12	36	526	241	183	489	759	576	306	354	145	877	784	560	837	722	198	692	117	238	176	172	158	556	189	375	952	853
1717	Male	58	Minneapolis MN	Midwest	White Collar	16	1	5	Economy	1985	Sedan	White	1803.4	72.56235828	Married	70000	10.5	36	32	34	NaN	NaN	NaN	613	261	191	542	860	669	351	462	147	1072	NaN	605	1073	799	224	783	113	256	212	200	157	567	191	371	1021	871
1718	Female	60	Minneapolis MN	Midwest		14	2	5	Economy	1993	Sedan	White	1524	56.6893424	Divorced/Widowed	NaN	5.5	NaN	NaN	NaN	10	12	34	496	214	180	480	731	551	300	364	134	899	730	536	893	694	176	690	99	211	173	159	151	558	184	391	1008	720
1719	Female	41	Minneapolis MN	Midwest		14	0	10	Economy	1987	Sedan	White	1625.6	70.29478458		7500	8	NaN	NaN	NaN	12	14	36	597	242	186	478	732	546	292	376	137	902	752	588	875	704	275	792	116	229	179	172	151	575	191	449	1139	745
1720	Male	43	Minneapolis MN	Midwest	White Collar	14	4	8	Economy	1999	Non-sedan	White	1854.2	108.8435374	Married	90000	10.5	44	40	34	NaN	NaN	NaN	645	267	232	599	928	696	367	481	144	1192	NaN	648	1179	848	245	810	122	278	208	211	159	605	209	405	1103	923
1721	Female	43	Minneapolis MN	Midwest	Blue Collar	16	2	10	Economy	1999	Non-sedan	White	1574.8	88.43537415	Divorced/Widowed	52500	8	NaN	NaN	NaN	18	18	38	536	234	188	497	752	564	309	475	136	1179	920	610	1135	735	220	717	119	238	186	175	147	557	190	479	1264	885
1722	Female	53	Minneapolis MN	Midwest	White Collar	18	2	8	Economy	1998	Sedan	White	1530.35	55.32879819	Married	150000	8	NaN	NaN	NaN	8	8	34	514	235	197	476	712	515	279	346	129	911	763	536	894	706	209	696	114	237	181	175	148	565	193	354	936	871
1723	Female	29	Minneapolis MN	Midwest	White Collar	16	0	0.5	Economy	1991	Sedan	White	1727.2	97.50566893	Single	37500	10	NaN	NaN	NaN	20	18	38	585	260	205	568	839	634	363	455	132	1194	892	660	1108	809	214	792	115	246	211	191	143	553	187	459	1258	965
1724	Female	27	Minneapolis MN	Midwest	White Collar	16	0	5	Economy	1984	Sedan	White	1752.6	68.02721088	Single	25000	10	NaN	NaN	NaN	10	10	36	616	245	176	504	806	630	328	375	143	926	776	600	927	805	262	805	118	251	187	192	154	564	187	408	1062	863
1725	Female	22	Minneapolis MN	Midwest		14	0	8	Economy	1997	Sedan	White	1574.8	54.42176871	Single	37500	6.5	NaN	NaN	NaN	6	7	34	536	235	168	466	710	542	298	368	128	845	701	552	826	710	216	717	109	222	179	168	153	551	190	354	968	768
1726	Female	35	Minneapolis MN	South	White Collar	14	0	2.5	Economy	1987	Sedan	Black	1701.8	94.33106576	Single	52500	9.5	NaN	NaN	NaN	20	18	40	559	250	189	530	836	647	341	470	140	1167	1004	641	1146	806	195	731	116	251	194	196	139	600	199	416	1202	918
1727	Female	61	Minneapolis MN	Northeast		14	2	0.5	Economy	1987	Non-sedan	White	1549.4	66.21315193	Divorced/Widowed	37500	6.5	NaN	NaN	NaN	16	15	38	544	241	194	496	759	565	302	425	131	1017	808	585	918	714	225	736	112	226	180	174	144	548	187	425	1090	757
1728	Female	51	Minneapolis MN	Northeast	White Collar	18	0	0.5	Economy	1996	Sedan	White	1778	71.6553288	Divorced/Widowed	70000	8	NaN	NaN	NaN	12	12	36	584	239	196	534	829	633	338	380	134	969	805	628	938	832	223	804	109	245	185	187	148	564	196	391	1031	937
1729	Female	38	Minneapolis MN	Midwest	White Collar	12	1	2.5	Economy	1995	Sedan	White	1651	69.3877551	Married	150000	8.5	NaN	NaN	NaN	12	12	38	563	233	191	502	777	586	311	396	136	1042	798	598	989	760	226	745	103	245	188	187	146	541	181	397	1054	926
1730	Female	51	Minneapolis MN	Midwest		16	2	0.5	Economy	1996	Sedan	White	1638.3	56.6893424	Married	52500	7.5	NaN	NaN	NaN	12	12	34	564	225	199	506	770	571	307	555	127	894	720	567	857	765	236	760	109	236	176	176	149	556	184	380	980	832
1731	Female	25	Minneapolis MN	Midwest	White Collar	16	0	5	Economy	1991	Sedan	White	1727.2	53.51473923	Single	17500	7	NaN	NaN	NaN	6	5	34	585	225	186	492	740	554	306	349	128	853	704	551	842	768	257	776	112	225	167	174	144	550	191	363	973	788
1732	Female	23	Minneapolis MN	Midwest	Management	16	0	2.5	Economy	1999	Sedan	White	1701.8	58.04988662	Single	37500	9	NaN	NaN	NaN	NaN	7	36	575	234	208	540	809	601	332	335	136	835	698	581	836	802	220	797	109	246	175	189	151	550	189	375	989	841
1733	Female	29	Minneapolis MN	Midwest	Service	16	0	2.5	Economy	1994	Sedan	White	1676.4	113.3786848	Single	NaN	10	NaN	NaN	NaN	NaN	20	40	609	261	205	536	800	595	331	463	146	1217	1004	627	1172	733	264	796	116	245	204	183	151	571	194	504	1388	871
1734	Female	38	Minneapolis MN	Midwest	Service	16	1	5	Luxury	1992	Sedan	White	1765.3	63.49206349	Divorced/Widowed	37500	9.5	NaN	NaN	NaN	8	8	36	582	245	202	539	815	613	337	363	134	916	772	604	912	756	258	789	113	250	189	186	145	551	189	366	1025	840
1735	Male	37	Minneapolis MN	Midwest	White Collar	16	0	10	<undefined>	NaN	<undefined>	White	1854.2	88.43537415	Single	70000	11	44	34	33	NaN	NaN	NaN	650	287	245	594	912	667	349	462	141	1078	NaN	625	1104	834	279	861	133	277	225	202	152	582	204	399	1114	875
1736	Female	29	Minneapolis MN	Midwest	White Collar	14	0	5	Economy	1989	Sedan	White	1701.8	60.31746032	Single	70000	8	NaN	NaN	NaN	7	7	36	610	230	182	513	785	603	331	356	128	917	753	576	911	761	266	793	111	240	180	190	141	556	196	374	988	821
1737	Male	59	Minneapolis MN	Midwest		14	2	0.5	Economy	1999	Sedan	White	1727.2	114.739229	Married	70000	11.5	48	46	29	NaN	NaN	NaN	624	276	199	525	817	618	326	511	152	1259	NaN	618	1252	743	289	781	129	275	212	203	161	582	198	441	1258	912
1738	Female	34	Minneapolis MN	Midwest	White Collar	12	0	10	Economy	1999	Sedan	White	1778	81.17913832	Single	25000	10	NaN	NaN	NaN	16	16	38	593	258	206	540	822	616	334	423	139	1060	879	627	1010	824	240	804	117	260	203	203	147	564	191	425	1105	845
1739	Female	42	Minneapolis MN	Midwest	Management	14	2	5	Economy	1995	Sedan	White	1676.4	65.75963719	Married	52500	8	NaN	NaN	NaN	10	12	36	560	236	189	504	774	585	315	375	131	919	775	661	890	787	223	760	111	236	176	188	142	542	184	416	1073	842
1740	Male	26	Minneapolis MN	Midwest	White Collar	21	0	5	Economy	1998	Sedan	White	1879.6	72.56235828	Single	25000	10.5	40	32	34	NaN	NaN	NaN	641	251	217	564	880	663	347	387	128	906	NaN	616	944	863	263	882	123	269	208	206	149	567	202	351	979	924
1741	Female	43	Minneapolis MN	Midwest	White Collar	16	0	2.5	<undefined>	NaN	<undefined>	White	1625.6	68.02721088	Single	37500	8.5	NaN	NaN	NaN	12	12	36	569	239	198	504	787	589	306	380	129	1039	850	588	983	778	238	749	107	238	178	182	147	557	192	400	1049	908
1742	Female	64	Minneapolis MN	Midwest		18	1	10	Economy	1997	Sedan	White	1633.982	74.82993197	Divorced/Widowed	52500	9.5	NaN	NaN	NaN	14	14	34	592	246	194	507	769	575	313	404	136	1028	853	695	965	709	259	781	124	254	194	191	157	556	187	460	1135	880
1743	Female	47	Minneapolis MN	Northeast	Service	18	0	10	Economy	1999	Non-sedan	White	1574.8	49.88662132	Married	150000	6.5	NaN	NaN	NaN	4	4	36	535	224	176	463	708	532	287	355	126	858	732	541	870	721	219	713	103	225	176	173	145	540	189	336	880	789
1744	Male	41	Minneapolis MN	West	White Collar	18	0	5	Economy	1999	Sedan	White	1701.8	68.02721088	Single	70000	8.5	NaN	32	32	NaN	NaN	NaN	570	252	214	540	846	632	326	414	133	1005	NaN	559	1016	771	218	778	112	248	198	194	150	564	197	349	964	793
1745	Male	39	Minneapolis MN	Midwest		14	NaN	8	Economy	1999	Sedan	White	1701.8	98.41269841	Divorced/Widowed	37500	8	48	42	29	NaN	NaN	NaN	590	252	232	559	856	624	327	486	149	1206	NaN	594	1216	722	244	784	116	248	225	195	157	605	211	410	1118	809
1746	Female	39	Minneapolis MN	Midwest		14	0	8	<undefined>	NaN	<undefined>	White	1778	99.77324263	Single	NaN	11	NaN	NaN	NaN	16	16	40	638	267	199	544	825	626	345	455	134	1176	985	623	1065	762	277	835	119	263	192	186	149	578	196	487	1259	824
1747	Male	58	Minneapolis MN	Northeast	Management	18	2	5	Luxury	1998	Sedan	White	1879.6	66.21315193	Married	150000	9	40	32	32	NaN	NaN	NaN	628	253	200	531	842	642	331	393	133	880	NaN	613	907	833	269	863	117	264	209	205	153	583	210	355	941	956
1748	Female	62	Minneapolis MN	Midwest	White Collar	16	0	0.5	Economy	1987	Sedan	White	1600.2	52.15419501	Single	37500	7.5	NaN	NaN	NaN	10	10	36	518	232	185	485	741	556	300	331	136	904	729	581	860	730	184	711	109	232	182	181	149	541	189	370	934	760
1749	Female	57	Minneapolis MN	South	White Collar	21	1	5	Economy	1991	Non-sedan	Black	1612.9	90.70294785	Married	90000	9	NaN	NaN	NaN	18	18	40	568	248	202	509	795	593	307	452	140	1170	934	619	1150	730	239	725	108	247	187	193	150	560	194	434	1178	786
1750	Female	27	Minneapolis MN	Midwest	White Collar	16	0	5	Economy	1997	Sedan	Black	1549.4	77.09750567	Married	90000	8	NaN	NaN	NaN	14	14	38	525	239	195	504	776	581	309	395	132	1074	836	596	998	716	201	722	101	241	178	181	146	554	185	431	1161	761
1751	Female	19	Minneapolis MN	Midwest		14	0	5	Economy	1996	<undefined>	White	1625.6	61.2244898	Single	90000	8	NaN	NaN	NaN	NaN	8	36	589	233	184	490	742	558	306	374	136	908	751	550	874	727	270	755	109	243	182	167	146	546	184	382	999	760
1752	Female	48	Minneapolis MN	Midwest	White Collar	16	3	0.5	Economy	1999	Sedan	White	1651	77.09750567	Married	90000	9	NaN	NaN	NaN	14	14	36	565	248	201	520	783	582	319	399	135	1006	805	616	969	752	227	769	114	247	202	194	144	549	186	470	1184	825
1753	Female	30	Minneapolis MN	Midwest	White Collar	12	2	0.5	Economy	1992	Non-sedan	White	1651	91.60997732	Married	52500	8.5	NaN	NaN	NaN	22	20	38	578	241	191	502	769	578	311	425	141	1080	870	593	1061	730	247	744	106	242	194	184	147	564	193	448	1172	900
1754	Female	54	Minneapolis MN	Midwest	White Collar	18	0	0.5	Economy	1991	Sedan	White	1714.5	81.63265306	Divorced/Widowed	52500	9.5	NaN	NaN	NaN	14	16	38	643	248	186	517	803	617	331	392	133	1000	813	611	931	796	300	793	113	258	189	199	147	550	188	477	1198	961
1755	Female	24	Minneapolis MN	Midwest	Service	16	0	5	Economy	1995	Sedan	White	1676.4	57.14285714	Single	25000	9	NaN	NaN	NaN	8	8	36	583	243	175	491	768	593	316	377	132	913	760	585	860	797	237	761	116	243	186	182	142	545	192	369	968	856
1756	Male	25	Minneapolis MN	Midwest	White Collar	16	0	8	Economy	1998	Sedan	White	1803.4	83.90022676	Single	37500	11	44	33	33	NaN	NaN	NaN	586	255	220	561	879	659	341	443	136	1040	NaN	618	1074	816	214	804	109	274	212	204	151	562	197	367	1067	856
1757	Female	62	Minneapolis MN	Midwest		14	4	8	Economy	1999	Sedan	White	1600.2	61.2244898	Married	25000	7.5	NaN	NaN	NaN	12	12	36	556	248	199	515	772	573	316	416	137	995	812	576	940	728	230	709	114	239	197	174	146	549	181	402	1052	891
1758	Female	50	Minneapolis MN	Midwest	White Collar	16	2	8	Economy	1996	Sedan	White	1625.6	65.75963719	Married	150000	8	NaN	NaN	NaN	10	10	36	564	227	173	488	754	581	315	389	134	955	774	578	915	727	232	763	106	226	175	181	149	568	196	390	1024	777
1759	Male	44	Minneapolis MN	Midwest	White Collar	16	0	0.5	Economy	1993	Sedan	White	1803.4	71.6553288	Single	37500	10	42	33	32	NaN	NaN	NaN	620	254	204	558	875	671	354	408	146	968	NaN	634	975	840	236	815	123	261	211	200	159	580	199	362	1005	916
1760	Female	57	Minneapolis MN	South	White Collar	18	0	5	Economy	1996	Sedan	White	1600.2	52.60770975	Married	52500	8	NaN	NaN	NaN	6	6	34	544	234	188	490	741	553	302	366	127	822	712	545	817	730	225	733	122	235	185	178	143	533	182	383	964	740
1761	Male	30	Minneapolis MN	Foreign	White Collar	16	0	8	Economy	1992	Sedan	Black	1803.4	80.72562358	Single	37500	10.5	NaN	32	33	NaN	NaN	NaN	558	266	240	582	906	666	342	424	141	1005	NaN	639	1049	807	192	785	108	265	204	199	149	566	204	367	1028	875
1762	Female	39	Minneapolis MN	South	White Collar	18	0	0.5	Economy	1986	Non-sedan	White	1625.6	57.59637188	Single	37500	7	NaN	NaN	NaN	8	9	36	549	233	186	505	776	590	319	341	127	832	739	584	815	746	204	757	103	233	172	177	145	543	184	380	984	780
1763	Female	32	Minneapolis MN	Foreign	White Collar	18	0	2.5	<undefined>	NaN	<undefined>	Hispanic	1701.8	63.49206349	Single	37500	9.5	NaN	NaN	NaN	NaN	10	36	597	236	188	520	809	621	332	368	130	884	722	603	775	788	246	759	104	249	178	192	143	520	182	386	1041	835
1764	Female	65	Minneapolis MN	Midwest	Service	12	7	NaN	Economy	1981	Sedan	White	1625.6	58.9569161	Divorced/Widowed	37500	7	NaN	NaN	NaN	10	10	34	563	224	193	485	752	559	292	372	138	916	766	554	890	745	241	759	107	228	180	177	149	542	184	353	959	902
1765	Female	28	Minneapolis MN	West	White Collar	16	0	0.5	Economy	1992	Sedan	White	1600.2	58.9569161	Single	150000	7.5	NaN	NaN	NaN	6	7	34	561	236	189	487	753	564	298	361	133	884	751	556	904	743	242	759	118	234	182	177	142	562	192	373	982	778
1766	Male	47	Minneapolis MN	Midwest	White Collar	14	0	10	Economy	1993	Sedan	White	1752.6	70.29478458	Single	37500	9.5	38	30	32	NaN	NaN	NaN	602	264	207	528	825	618	321	429	145	954	NaN	601	994	806	253	782	110	253	207	204	159	571	194	356	939	823
1767	Male	38	Minneapolis MN	West	White Collar	14	3	2.5	<undefined>	2000	<undefined>	White	1803.4	92.97052154	Divorced/Widowed	12500	9.5	NaN	33	33	NaN	NaN	NaN	581	259	255	592	895	640	337	434	142	1150	NaN	622	1171	823	213	794	132	269	213	205	152	587	211	374	1044	892
1768	Female	25	Minneapolis MN	Midwest		14	0	0.5	Economy	1996	Non-sedan	White	1727.2	142.8571429	Married	70000	10	NaN	NaN	NaN	22	20	46	620	294	208	564	851	643	356	529	134	1322	1050	691	1204	786	277	806	120	235	201	197	144	558	191	567	1527	988
1769	Female	52	Minneapolis MN	Midwest	Service	18	2	8	Economy	1995	Non-sedan	White	1574.8	52.15419501	Divorced/Widowed	90000	6	NaN	NaN	NaN	6	6	34	524	221	178	467	720	542	289	339	134	832	730	550	842	703	199	720	103	221	169	163	150	553	183	356	942	754
1770	Female	47	Minneapolis MN	Midwest	Blue Collar	16	0	2.5	Economy	1994	Sedan	White	1600.2	56.6893424	Single	70000	7.5	NaN	NaN	NaN	10	10	36	560	229	193	509	770	577	316	349	129	873	716	541	865	732	228	760	117	232	177	186	143	547	188	355	952	767
1771	Female	40	Minneapolis MN	West	White Collar	14	0	2.5	Economy	1993	Sedan	White	1549.4	43.08390023	Divorced/Widowed	37500	6	NaN	NaN	NaN	4	2	32	536	221	188	479	725	537	291	303	126	758	635	510	756	692	215	745	109	222	172	170	151	555	192	342	881	697
1772	Female	34	Minneapolis MN	Midwest	Service	16	0	0.5	Economy	1995	Sedan	White	1651	44.44444444	Single	52500	6.5	NaN	NaN	NaN	4	2	32	526	219	186	489	754	568	303	321	123	784	673	553	781	766	195	750	113	227	176	174	141	537	186	344	868	793
1773	Female	31	Minneapolis MN	Midwest	Management	18	0	2.5	Economy	1993	Sedan	White	1778	68.02721088	Single	52500	9	NaN	NaN	NaN	9	9	36	569	246	206	550	832	626	344	404	130	935	813	623	922	837	197	783	116	250	184	188	147	568	197	392	1028	885
1774	Female	30	Minneapolis MN	Midwest	White Collar	16	2	5	Economy	1995	Sedan	White	1752.6	56.6893424	Married	70000	8.5	NaN	NaN	NaN	8	8	34	578	240	197	514	801	604	317	347	127	865	779	578	847	810	224	792	109	240	177	183	141	532	178	406	999	849
1775	Female	45	Minneapolis MN	Midwest	White Collar	16	0	2.5	Economy	1999	Sedan	White	1574.8	54.42176871	Married	90000	6	NaN	NaN	NaN	6	6	34	556	232	186	468	713	527	282	351	122	867	725	548	879	705	249	728	105	223	178	163	143	557	201	375	955	761
1776	Female	35	Minneapolis MN	Midwest	Service	16	0	5	Economy	1993	Non-sedan	White	1701.8	68.02721088	Married	52500	8.5	NaN	NaN	NaN	12	12	36	600	234	191	512	779	588	321	385	136	904	769	574	904	766	269	781	116	235	173	188	146	556	192	410	1023	811
1777	Male	39	Minneapolis MN	Midwest	White Collar	16	3	5	Economy	1996	Non-sedan	White	1828.8	79.36507937	Married	90000	9.5	44	33	34	NaN	NaN	NaN	618	261	225	578	883	658	353	487	139	1059	NaN	630	1117	836	240	831	134	263	209	209	159	576	203	364	976	970
1778	Female	52	Minneapolis MN	Midwest	Management	14	2	8	Economy	1996	Non-sedan	White	1612.9	63.49206349	Married	NaN	8	NaN	NaN	NaN	8	9	34	546	247	204	505	774	570	301	375	139	938	752	586	915	726	219	728	110	244	178	179	154	569	190	415	1091	777
1779	Female	34	Minneapolis MN	Midwest	White Collar	16	2	5	Economy	1997	Sedan	White	1727.2	64.39909297	Married	NaN	8.5	NaN	NaN	NaN	9	10	34	595	241	205	502	785	580	297	368	133	882	781	592	899	781	254	790	110	242	190	178	146	550	191	365	986	813
1780	Male	39	Minneapolis MN	Midwest	White Collar	21	0	8	Economy	1998	Sedan	White	1930.4	83.90022676	Single	90000	11	44	34	36	NaN	NaN	NaN	639	280	240	594	931	691	354	445	145	983	NaN	649	1016	901	248	873	119	280	213	212	155	603	211	379	1016	963
1781	Female	26	Minneapolis MN	Midwest	White Collar	18	0	5	Economy	1998	Non-sedan	White	1778	63.49206349	Single	25000	8.5	NaN	NaN	NaN	8	8	34	599	235	191	513	796	605	322	375	133	874	745	578	856	813	254	811	123	242	184	188	142	570	202	381	982	846
1782	Female	51	Minneapolis MN	Midwest		16	0	5	Economy	1990	Sedan	White	1619.25	65.30612245	Married	150000	7.5	NaN	NaN	NaN	12	11	34	527	241	199	508	794	595	309	379	140	969	769	583	931	759	193	721	107	237	184	178	151	565	189	416	1038	811
1783	Female	64	Minneapolis MN	Midwest		12	7	8	Economy	1991	Sedan	White	1600.2	61.2244898	Married	70000	8	NaN	NaN	NaN	10	12	34	548	238	177	485	763	586	308	358	125	969	782	563	924	738	221	712	105	236	192	182	143	536	187	375	1000	777
1784	Female	68	Minneapolis MN	Midwest	White Collar	12	2	8	Luxury	1997	Non-sedan	White	1676.4	57.59637188	Married	52500	10	NaN	NaN	NaN	10	10	34	571	263	190	514	811	621	324	376	134	940	757	574	897	795	280	753	108	260	199	200	152	540	182	347	924	957
1785	Male	70	Minneapolis MN	Midwest		14	2	2.5	Luxury	1997	Non-sedan	White	1879.6	98.86621315	Married	52500	12	46	40	34	NaN	NaN	NaN	626	274	228	607	936	708	379	503	149	1217	NaN	678	1206	883	203	804	124	273	231	216	162	573	196	415	1172	1063
1786	Male	23	Minneapolis MN	Midwest	White Collar	16	0	2.5	Economy	1991	Sedan	White	1752.6	73.46938776	Single	37500	10	42	33	30	NaN	NaN	NaN	557	260	223	544	843	620	321	402	136	990	NaN	593	1034	777	208	790	127	254	214	194	149	561	201	366	1017	832
1787	Female	25	Minneapolis MN	Midwest		14	0	NaN	Economy	1988	Sedan	White	1600.2	46.71201814	Single	12500	8.5	NaN	NaN	NaN	4	4	34	567	223	175	473	725	550	298	341	124	785	683	537	784	730	243	743	110	230	174	173	140	525	183	356	943	777
1788	Male	54	Minneapolis MN	Midwest	White Collar	18	3	2.5	Economy	1998	Non-sedan	White	1879.6	104.30839	Married	70000	12	44	40	32	NaN	NaN	NaN	637	275	242	615	948	706	373	463	145	1136	NaN	649	1154	841	231	863	116	284	216	214	159	608	209	426	1147	984
1789	Female	51	Minneapolis MN	Midwest	White Collar	16	3	5	Economy	1991	Non-sedan	White	1739.9	70.29478458	Married	70000	9.5	NaN	NaN	NaN	12	12	36	605	257	213	543	818	605	330	388	135	892	779	588	895	764	252	841	117	256	204	196	155	573	197	426	1095	828
1790	Male	42	Minneapolis MN	West	Service	21	1	8	Economy	1989	Sedan	Black	1828.8	89.79591837	Single	7500	10	42	34	34	NaN	NaN	NaN	592	258	215	575	905	690	360	465	134	1107	NaN	650	1146	871	209	776	119	269	213	214	151	566	195	382	1048	922
1791	Female	45	Minneapolis MN	Northeast	White Collar	16	0	5	Economy	1996	Non-sedan	White	1625.6	81.63265306	Single	52500	8	NaN	NaN	NaN	13	14	36	560	252	196	516	780	584	320	398	138	966	852	613	961	753	222	746	111	238	189	177	147	537	182	455	1154	835
1792	Male	32	Minneapolis MN	Midwest	White Collar	16	0	8	Economy	1996	Sedan	White	1689.1	62.58503401	Single	37500	8.5	NaN	29	32	NaN	NaN	NaN	588	241	210	524	810	600	314	392	136	939	NaN	566	992	764	244	765	117	246	202	194	157	581	202	324	897	811
1793	Female	55	Minneapolis MN	Midwest	Service	18	3	8	Economy	1993	Sedan	White	1714.5	77.09750567	Married	150000	8	NaN	NaN	NaN	14	14	36	523	255	199	542	815	616	343	410	132	1070	829	615	1029	770	199	753	116	240	182	183	151	579	201	429	1149	957
1794	Male	44	Minneapolis MN	Northeast	White Collar	21	3	5	Economy	1996	Sedan	White	1752.6	68.02721088	Married	150000	9	38	32	32	NaN	NaN	NaN	599	244	227	571	874	647	344	379	135	927	NaN	602	941	826	241	736	113	248	207	206	154	573	204	354	946	895
1795	Female	47	Minneapolis MN	West	White Collar	16	2	0.5	Economy	1994	Sedan	White	1651	70.29478458	Married	70000	8	NaN	NaN	NaN	12	14	38	527	237	203	530	783	580	327	391	136	984	763	629	918	742	178	753	117	242	183	170	147	550	191	454	1146	806
1796	Female	64	Minneapolis MN	Midwest		12	0	5	Economy	1985	Non-sedan	White	1524	55.32879819	Married	NaN	6.5	NaN	NaN	NaN	8	10	36	525	227	176	464	710	534	288	371	134	970	812	508	919	667	217	705	123	218	170	169	151	537	181	360	949	736
1797	Male	63	Minneapolis MN	Midwest		16	0	5	Economy	1997	Non-sedan	White	1803.4	106.5759637	Married	37500	9.5	44	44	28	NaN	NaN	NaN	639	276	213	564	856	643	351	499	152	1121	NaN	557	1133	790	263	827	113	255	218	185	161	577	197	438	1185	911
1798	Male	28	Minneapolis MN	Midwest	White Collar	16	0	0.5	Economy	1995	Sedan	White	1727.2	65.75963719	Single	52500	10	NaN	32	32	NaN	NaN	NaN	594	267	207	530	825	618	323	416	136	887	NaN	608	943	788	239	782	126	262	210	199	150	563	203	345	960	862
1799	Female	41	Minneapolis MN	Midwest	White Collar	16	0	2.5	Economy	1991	Sedan	White	1701.8	61.2244898	Single	37500	7.5	NaN	NaN	NaN	6	8	34	570	243	199	518	782	583	319	379	133	862	714	580	822	775	231	778	117	240	189	179	140	541	182	396	991	826
1800	Male	23	Minneapolis MN	Midwest		14	0	2.5	Economy	1990	Sedan	White	1828.8	77.09750567		NaN	12	42	32	32	NaN	NaN	NaN	652	275	196	542	858	662	346	422	138	940	NaN	618	996	812	288	855	121	280	219	217	153	588	210	352	995	865
1801	Female	46	Minneapolis MN	West	White Collar	21	0	2.5	Economy	1999	Sedan	White	1746.25	61.67800454	Single	25000	10	NaN	NaN	NaN	8	10	32	599	242	192	538	842	650	346	373	134	844	709	613	817	812	222	801	118	260	187	194	148	571	199	375	972	837
1802	Female	49	Minneapolis MN	Midwest	White Collar	16	0	5	Economy	1989	Sedan	White	1574.8	54.87528345	Single	25000	7	NaN	NaN	NaN	6	6	34	542	234	181	465	719	538	284	327	123	866	696	555	810	714	231	746	102	223	184	176	141	534	185	377	975	753
1803	Female	62	Minneapolis MN	Midwest	White Collar	14	0	5	Luxury	1993	Sedan	White	1701.8	73.46938776	Divorced/Widowed	NaN	9	NaN	NaN	NaN	14	14	38	551	256	201	527	805	604	326	401	139	1062	840	603	963	781	205	760	117	239	197	185	151	572	195	421	1076	868
1804	Male	18	Minneapolis MN	Midwest		12	0	5	Luxury	1994	Sedan	Asian	1778	63.49206349	Single	NaN	11	NaN	32	32	NaN	NaN	NaN	577	252	220	557	842	622	337	407	144	885	NaN	584	917	768	222	808	123	255	195	193	152	559	195	327	937	817
1805	Female	29	Minneapolis MN	Midwest		14	0	5	Economy	1988	Sedan	White	1701.8	51.24716553	Single	25000	8	NaN	NaN	NaN	4	4	34	545	233	193	519	789	596	326	337	123	842	708	585	826	809	200	738	105	235	175	183	140	524	180	345	892	852
1806	Female	42	Minneapolis MN	Midwest	White Collar	18	0	2.5	Economy	1993	Sedan	White	1562.1	68.02721088	Single	52500	8	NaN	NaN	NaN	10	10	36	549	249	184	485	765	581	301	382	127	915	795	577	885	714	223	736	119	241	187	177	141	533	187	414	NaN	760
1807	Female	46	Minneapolis MN	Midwest		16	3	5	Economy	1995	Non-sedan	White	1619.25	79.36507937	Married	150000	9.5	NaN	NaN	NaN	12	14	36	579	246	178	500	774	596	322	427	133	1038	845	622	940	730	237	755	118	237	186	175	147	573	194	426	1173	795
1808	Male	39	Minneapolis MN	West	Service	14	0	8	Economy	1998	Non-sedan	White	1955.8	102.0408163	Married	150000	14	44	36	36	NaN	NaN	NaN	642	302	227	610	940	713	383	506	142	1173	NaN	668	1216	917	241	877	126	307	225	228	155	583	206	413	1095	948
1809	Female	40	Minneapolis MN	Midwest		16	0	5	<undefined>	1995	Non-sedan	White	1651	58.9569161	Married	150000	9.5	NaN	NaN	NaN	6	4	34	589	250	198	488	756	558	290	343	135	870	757	560	861	744	269	799	118	251	197	187	147	539	183	379	991	770
1811	Female	19	Minneapolis MN	Midwest		14	0	8	Economy	1986	Sedan	White	1727.2	62.58503401	Single	90000	9	NaN	NaN	NaN	NaN	6	34	638	255	201	523	800	599	322	377	126	861	711	593	876	813	285	834	114	254	190	188	136	531	184	375	979	839
1812	Female	38	Minneapolis MN	Midwest	White Collar	16	0	5	Luxury	1990	Sedan	White	1701.8	62.58503401	Married	150000	9.5	NaN	NaN	NaN	8	9	36	504	252	190	507	799	609	317	355	133	849	717	568	839	794	258	800	117	254	191	195	144	552	191	400	1027	815
1813	Female	31	Minneapolis MN	West	Service	18	0	2.5	Economy	1997	Sedan	White	1600.2	56.6893424	Married	52500	8	NaN	NaN	NaN	10	7	32	564	243	176	472	725	549	296	327	132	822	720	559	820	742	252	741	107	230	174	167	146	554	194	416	1037	758
1814	Male	35	Minneapolis MN	West	Service	14	0	0.5	Economy	1991	Non-sedan	White	1651	58.9569161	Married	52500	8.5	36	29	28	NaN	NaN	NaN	563	247	189	487	756	567	298	390	137	885	NaN	547	938	695	229	763	131	245	213	181	153	553	192	327	904	733
1815	Female	28	Minneapolis MN	Midwest	White Collar	16	0	2.5	Economy	1996	Sedan	White	1625.6	83.44671202	Single	25000	8.5	NaN	NaN	NaN	NaN	14	34	601	254	193	505	764	571	312	428	132	1052	836	583	1008	718	278	789	121	236	189	183	149	571	196	438	1154	764
1816	Male	38	Minneapolis MN	Midwest	White Collar	18	3	5	Economy	1994	Sedan	White	1720.85	83.44671202	Divorced/Widowed	70000	9	42	34	31	NaN	NaN	NaN	599	263	210	556	851	641	346	461	141	1013	NaN	605	1042	752	237	802	121	258	208	193	151	560	191	397	1100	814
1817	Female	64	Minneapolis MN	Midwest	White Collar	14	3	0.5	Economy	1991	Sedan	White	1524	70.29478458	Divorced/Widowed	25000	6	NaN	NaN	NaN	14	14	40	505	234	191	474	722	531	283	406	134	1142	938	570	1008	673	197	709	104	216	178	164	146	540	187	403	1136	833
1818	Male	43	Minneapolis MN	Midwest	White Collar	14	2	0.5	Economy	1989	Non-sedan	White	1879.6	138.3219955	Married	52500	12	46	46	32	NaN	NaN	NaN	695	308	231	612	928	697	381	525	145	1259	NaN	679	1267	810	294	884	123	287	232	213	157	595	205	464	1244	899
1819	Male	19	Minneapolis MN	Midwest		14	0	8	Economy	1992	Non-sedan	White	1879.6	90.70294785	Single	150000	10.5	NaN	33	34	NaN	NaN	NaN	646	277	218	603	902	684	385	476	147	1022	NaN	635	1077	859	252	847	128	272	207	203	162	602	210	376	1024	924
1820	Female	31	Minneapolis MN	Midwest	White Collar	16	0	2.5	Economy	1999	Sedan	White	1714.5	58.9569161	Married	90000	8	NaN	NaN	NaN	10	8	36	580	231	195	509	784	589	314	343	127	876	736	585	861	781	238	772	113	239	167	187	149	549	185	378	977	815
1821	Female	19	Minneapolis MN	Midwest		14	0	2.5	Economy	1997	Sedan	White	1625.6	49.88662132	Single	150000	7	NaN	NaN	NaN	4	2	32	555	225	198	510	762	564	312	350	127	843	684	565	825	784	227	726	103	234	162	177	143	530	181	353	920	803
1822	Female	45	Minneapolis MN	Midwest	White Collar	18	2	8	Luxury	1992	Sedan	White	1638.3	61.67800454	Married	150000	8	NaN	NaN	NaN	8	8	34	590	237	199	499	752	553	300	376	134	869	751	567	849	724	267	793	111	234	186	173	144	558	195	380	1008	751
1823	Male	25	Minneapolis MN	Midwest	White Collar	16	0	5	Economy	1995	Sedan	White	1689.1	64.39909297	Single	52500	9.5	40	30	30	NaN	NaN	NaN	563	266	205	530	813	608	325	422	138	948	NaN	561	983	753	213	763	113	260	193	194	154	564	194	335	937	789
1824	Female	37	Minneapolis MN	Midwest	Service	16	0	0.5	Economy	1990	Sedan	White	1638.3	56.6893424	Married	70000	8	NaN	NaN	NaN	6	8	34	558	224	172	489	766	594	317	371	126	929	739	575	871	781	207	738	101	241	166	185	142	545	187	368	968	862
1825	Male	36	Minneapolis MN	West	Service	16	0	0.5	Economy	1994	Non-sedan	White	1765.3	77.09750567	Married	70000	10.5	42	34	32	NaN	NaN	NaN	636	278	220	562	857	637	342	458	152	1009	NaN	597	1042	802	270	823	122	273	212	203	160	569	195	367	985	868
1827	Female	38	Minneapolis MN	Midwest	Service	12	2	0.5	Economy	1986	Sedan	White	1714.5	NaN	Divorced/Widowed	12500	9.5	NaN	NaN	NaN	22	20	44	569	274	197	551	847	650	354	549	145	1374	1005	648	1256	750	215	737	112	250	203	188	156	573	186	513	1448	900
1828	Female	51	Minneapolis MN	Midwest	Management	14	0	0.5	Luxury	1994	Sedan	White	1752.6	86.16780045	Single	90000	9.5	NaN	NaN	NaN	16	18	42	583	260	187	534	825	638	347	434	136	1086	906	640	1001	824	222	774	112	254	197	183	152	567	192	469	1189	885
1829	Female	32	Minneapolis MN	Midwest	White Collar	18	0	10	Economy	1996	Sedan	White	1625.6	56.23582766	Married	52500	7	NaN	NaN	NaN	8	8	36	546	233	189	508	768	579	319	354	122	900	736	583	865	759	207	741	114	222	169	174	139	538	187	390	985	782
1830	Female	53	Minneapolis MN	Midwest		14	2	2.5	Luxury	1989	Sedan	White	1574.8	79.36507937	Single	17500	6.5	NaN	NaN	NaN	16	14	38	550	243	185	485	741	556	300	422	132	1131	900	586	1085	726	241	747	115	228	185	181	144	545	192	436	1157	879
1831	Female	48	Minneapolis MN	Midwest	White Collar	16	4	5	Economy	1995	Sedan	White	1803.4	71.6553288	Married	NaN	10	NaN	NaN	NaN	12	12	32	605	248	218	572	855	637	354	389	144	928	772	611	901	796	235	845	117	255	193	207	151	561	191	404	1098	892
1832	Female	69	Minneapolis MN	Midwest		18	3	5	Economy	1999	Sedan	White	1549.4	51.24716553	Married	150000	7.5	NaN	NaN	NaN	6	8	36	515	222	173	483	737	564	310	348	130	839	687	552	792	710	185	714	94	225	172	172	144	538	185	365	972	857
1833	Male	79	Minneapolis MN	Midwest		18	3	5	Economy	1994	Sedan	White	1676.4	61.2244898	Married	150000	8.5	38	34	31	NaN	NaN	NaN	554	260	199	526	796	597	327	402	138	950	NaN	585	934	736	211	767	128	257	207	188	154	555	191	346	944	861
1834	Male	65	Minneapolis MN	Midwest		14	2	8	Economy	1999	Non-sedan	White	1752.6	82.53968254	Married	70000	12	42	36	29	NaN	NaN	NaN	601	283	200	551	847	647	351	474	156	1029	NaN	596	1036	752	224	777	129	278	227	213	162	577	197	375	1010	895
1835	Male	34	Minneapolis MN	Midwest	Blue Collar	16	0	0.5	Economy	1994	Sedan	White	1778	88.43537415	Single	52500	8.5	44	34	34	NaN	NaN	NaN	610	268	223	565	865	642	342	463	142	1087	NaN	620	1132	823	238	811	131	254	213	198	146	567	200	394	1061	895
1836	Female	61	Minneapolis MN	Midwest		12	2	5	Economy	1992	Sedan	White	1727.2	62.58503401	Married	52500	8.5	NaN	NaN	NaN	12	10	34	588	247	190	540	817	627	350	401	142	920	739	603	863	798	216	775	109	246	192	187	149	551	185	357	966	892
1837	Female	35	Minneapolis MN	Midwest	White Collar	18	2	5	Economy	1994	Sedan	White	1701.8	63.49206349	Divorced/Widowed	37500	9	NaN	NaN	NaN	8	8	36	608	251	188	495	779	591	307	370	124	848	763	576	829	785	285	810	119	242	181	186	142	548	186	402	1032	824
1838	Female	32	Minneapolis MN	Midwest	White Collar	16	0	5	Economy	1992	Sedan	White	1752.6	63.49206349	Single	37500	9.5	NaN	NaN	NaN	12	10	36	573	246	190	539	839	649	349	388	126	871	750	644	862	859	204	762	127	251	185	208	136	543	187	390	1015	903
1839	Male	36	Minneapolis MN	South	White Collar	14	0	8	Economy	1998	Non-sedan	Black	1866.9	88.43537415	Single	37500	11.5	44	33	33	NaN	NaN	NaN	626	275	233	583	894	661	350	468	148	1031	NaN	626	1064	823	255	823	140	279	220	214	153	610	218	369	1010	911
1840	Male	56	Minneapolis MN	Midwest	White Collar	16	2	2.5	Luxury	1994	Sedan	White	1828.8	112.4716553	Married	150000	11.5	48	44	30	NaN	NaN	NaN	646	293	220	580	906	686	360	497	143	1239	NaN	654	1226	788	252	819	141	282	225	210	156	578	201	416	1173	961
1841	Female	29	Minneapolis MN	Midwest	Management	16	0	5	Economy	1994	Sedan	White	1676.4	54.42176871	Divorced/Widowed	52500	8.5	NaN	NaN	NaN	4	2	34	564	250	189	495	764	575	306	348	134	879	733	560	851	758	225	775	112	245	183	179	154	572	194	343	925	775
1842	Male	46	Minneapolis MN	Midwest	White Collar	16	2	5	Economy	1996	Sedan	White	1803.4	83.90022676	Married	70000	11	42	36	30	NaN	NaN	NaN	625	287	206	540	834	628	334	431	157	1067	NaN	640	1044	773	262	819	137	272	198	200	163	612	214	409	1132	857
1843	Female	45	Minneapolis MN	Midwest	Management	18	2	2.5	Economy	1991	Non-sedan	White	1727.2	90.70294785	Married	70000	9.5	NaN	NaN	NaN	20	20	38	603	252	195	530	811	616	335	501	154	1185	975	614	1116	755	255	770	119	243	206	192	167	579	194	472	1263	930
1844	Female	22	Minneapolis MN	Midwest		14	0	2.5	Economy	1984	Sedan	White	1676.4	68.02721088	Single	7500	8	NaN	NaN	NaN	8	8	36	581	235	195	500	771	576	305	380	135	952	763	587	920	765	242	779	120	234	178	176	148	575	199	412	1065	813
1845	Female	55	Minneapolis MN	Midwest	White Collar	16	2	2.5	Economy	1992	Sedan	White	1651	68.93424036	Divorced/Widowed	37500	7	NaN	NaN	NaN	12	12	34	577	230	193	503	760	567	310	390	131	936	751	583	908	709	246	790	117	233	184	179	145	561	196	433	1089	792
1846	Female	52	Minneapolis MN	Midwest	White Collar	14	0	0.5	<undefined>	NaN	<undefined>	White	1600.2	66.66666667	Single	25000	8	NaN	NaN	NaN	12	12	38	548	239	193	491	745	552	298	364	142	1007	798	571	909	711	234	763	128	236	182	172	155	557	187	379	1008	844
1847	Male	64	Minneapolis MN	Midwest		18	0	10	Economy	1993	Sedan	White	1701.8	58.9569161	Divorced/Widowed	25000	8.5	36	31	31	NaN	NaN	NaN	524	262	215	545	829	614	330	424	147	936	NaN	618	925	801	166	734	123	262	208	195	156	545	183	357	914	869
1848	Male	61	Minneapolis MN	Midwest	White Collar	14	3	0.5	Economy	1989	Non-sedan	White	1828.8	87.07482993	Married	90000	10.5	42	36	32	NaN	NaN	NaN	630	295	215	572	890	675	357	477	153	1082	NaN	638	1090	814	245	813	122	279	215	205	164	570	188	377	1036	944
1849	Female	41	Minneapolis MN	Northeast	Service	16	0	0.5	Economy	1984	Sedan	White	1574.8	47.61904762	Married	90000	7.5	NaN	NaN	NaN	4	2	34	551	245	194	492	740	546	298	328	126	819	683	549	766	721	233	738	111	235	178	174	144	544	191	345	900	768
1850	Male	61	Minneapolis MN	Midwest		18	1	2.5	Economy	1987	Non-sedan	White	1727.2	99.77324263	Married	70000	10.5	48	46	32	NaN	NaN	NaN	609	287	229	556	842	613	327	530	155	1302	NaN	664	1259	710	276	760	116	284	209	191	158	584	196	512	1382	885
1851	Male	29	Minneapolis MN	Northeast	White Collar	14	0	2.5	Economy	1996	Sedan	White	1879.6	103.8548753	Single	37500	11.5	44	38	31	NaN	NaN	NaN	620	273	230	574	882	652	344	475	148	1147	NaN	652	1160	810	245	827	139	273	225	220	158	605	213	397	1085	952
1852	Male	56	Minneapolis MN	Midwest		16	2	10	Economy	1989	Non-sedan	White	1879.6	104.30839	Married	70000	12	44	38	32	NaN	NaN	NaN	654	298	232	595	917	685	363	500	162	1125	NaN	659	1162	835	258	853	134	285	219	215	167	607	212	406	1125	907
1853	Female	37	Minneapolis MN	Midwest		18	0	5	Economy	1992	Sedan	White	1625.6	61.2244898	Single	7500	7.5	NaN	NaN	NaN	8	10	36	563	233	183	491	755	572	308	344	136	904	760	569	874	740	232	755	112	232	175	178	139	552	194	418	1087	774
1854	Female	32	Minneapolis MN	Midwest	White Collar	16	0	2.5	Luxury	1990	Sedan	White	1727.2	61.2244898	Married	52500	9.5	NaN	NaN	NaN	7	10	36	603	239	190	534	808	618	344	361	139	896	762	589	887	806	245	797	114	243	185	187	146	554	189	409	1031	858
1855	Female	39	Minneapolis MN	Midwest	White Collar	18	0	8	Economy	1998	Non-sedan	White	1727.2	56.6893424	Single	37500	9	NaN	NaN	NaN	8	8	36	576	241	193	540	816	623	347	356	135	889	762	590	880	802	212	771	117	241	195	184	149	551	186	350	960	826
1856	Male	46	Minneapolis MN	Midwest	White Collar	16	0	2.5	Economy	1988	Sedan	Black	1930.4	117.9138322	Single	52500	13	44	40	34	NaN	NaN	NaN	630	285	223	599	927	704	376	519	151	1152	NaN	717	1169	866	243	806	127	283	220	211	160	575	196	444	1210	1043
1857	Female	39	Minneapolis MN	Midwest	White Collar	16	0	5	Economy	1998	Sedan	White	1739.9	88.43537415	Single	37500	9	NaN	NaN	NaN	14	18	38	573	245	214	544	815	601	330	411	133	1095	900	633	1036	789	231	797	121	244	191	188	154	561	190	489	1222	818
1858	Male	32	Minneapolis MN	Midwest	Management	16	0	8	Economy	1989	Sedan	White	1803.4	68.93424036	Single	37500	9.5	42	31	32	NaN	NaN	NaN	591	250	197	535	832	635	338	404	131	897	NaN	611	907	812	221	825	128	260	183	196	143	548	195	347	940	890
1859	Female	46	Minneapolis MN	Midwest	White Collar	18	1	0.5	Economy	1998	Sedan	White	1612.9	58.04988662	Married	52500	8	NaN	NaN	NaN	12	10	38	578	239	190	583	747	557	393	369	138	934	767	543	864	709	261	780	109	235	176	174	152	532	177	375	993	805
1860	Male	65	Minneapolis MN	Midwest	White Collar	21	2	0.5	Economy	1993	Non-sedan	White	1778	90.70294785	Divorced/Widowed	52500	11.5	44	44	33	NaN	NaN	NaN	610	297	196	552	872	676	356	452	147	1104	NaN	665	1099	865	215	741	117	277	193	206	157	562	186	405	1113	1018
1861	Female	43	Minneapolis MN	Midwest	White Collar	14	4	8	Economy	1984	Non-sedan	White	1625.6	90.70294785	Divorced/Widowed	25000	10	NaN	NaN	NaN	18	18	36	616	257	201	489	749	548	288	468	138	1161	966	602	1052	703	325	777	112	247	201	184	146	538	180	478	1262	860
1862	Female	48	Minneapolis MN	Midwest	Blue Collar	14	2	0.5	Economy	1994	Sedan	White	1701.8	61.2244898	Married	52500	9	NaN	NaN	NaN	12	12	34	524	240	187	515	803	616	328	345	136	961	744	606	894	805	171	747	118	245	182	187	153	540	178	385	1040	855
1863	Female	41	Minneapolis MN	Midwest	White Collar	16	2	0.5	Economy	1991	Sedan	White	1587.5	52.15419501	Married	150000	7.5	NaN	NaN	NaN	6	6	32	543	224	161	463	728	567	302	350	129	803	695	558	778	740	217	734	NaN	227	167	118	143	524	177	369	938	780
1864	Female	34	Minneapolis MN	Midwest	White Collar	14	0	0.5	Economy	1999	Non-sedan	White	1574.8	54.42176871	Married	70000	6	NaN	NaN	NaN	6	6	34	534	214	181	483	741	560	302	346	133	897	752	567	837	742	206	700	116	204	176	171	144	541	187	350	950	783
1865	Female	58	Minneapolis MN	Midwest		16	2	10	Economy	1990	Sedan	White	1619.25	58.9569161	Married	NaN	9	NaN	NaN	NaN	12	10	38	532	233	211	507	767	556	296	372	133	918	754	560	882	722	209	754	120	241	189	186	144	553	194	375	995	796
1866	Male	47	Minneapolis MN	Midwest	White Collar	14	3	8	<undefined>	NaN	<undefined>	White	1879.6	82.53968254	Single	7500	10.5	44	33	33	NaN	NaN	NaN	631	295	219	570	885	666	351	429	142	1013	NaN	637	1019	844	261	825	123	276	207	203	158	595	213	367	995	904
1867	Female	65	Minneapolis MN	Midwest		16	3	8	Luxury	1995	Sedan	White	1663.7	63.03854875	Married	150000	10	NaN	NaN	NaN	10	12	34	526	234	194	505	790	596	311	355	138	910	765	589	880	759	181	711	115	243	177	188	154	559	191	403	1035	921
1868	Male	36	Minneapolis MN	Midwest	Management	16	0	2.5	Luxury	1995	Sedan	White	1778	81.63265306	Married	52500	11.5	42	33	32	NaN	NaN	NaN	638	290	223	569	874	651	346	455	145	1050	NaN	624	1075	815	268	827	132	281	215	202	157	592	208	368	1034	863
1869	Female	34	Minneapolis MN	Midwest	White Collar	18	0	0.5	Luxury	1995	Sedan	White	1676.4	55.78231293	Married	52500	8.5	NaN	NaN	NaN	6	6	32	595	238	190	514	776	586	324	359	127	868	714	577	841	791	250	793	119	236	178	188	139	538	187	357	956	807
1870	Female	41	Minneapolis MN	Midwest	White Collar	16	2	0.5	Economy	1997	Non-sedan	White	1828.8	73.92290249	Married	150000	10.5	NaN	NaN	NaN	12	12	38	615	261	198	571	879	681	373	407	124	959	779	642	903	895	218	812	123	255	198	210	141	553	201	397	1044	937
1871	Female	39	Minneapolis MN	Midwest	White Collar	16	2	10	Luxury	1999	Non-sedan	White	1625.6	49.88662132	Married	150000	6.5	NaN	NaN	NaN	4	4	34	552	234	190	485	746	556	295	346	134	818	726	540	814	755	228	747	107	227	182	176	144	539	184	338	900	774
1872	Male	52	Minneapolis MN	Midwest	White Collar	21	0	5	Economy	1996	Non-sedan	White	1727.2	97.0521542	Married	37500	9.5	46	38	31	NaN	NaN	NaN	554	279	231	552	855	624	321	477	154	1197	NaN	636	1199	754	206	731	131	261	203	188	161	598	208	430	1129	908
1873	Male	40	Minneapolis MN	Midwest	White Collar	16	0	2.5	Economy	1992	Sedan	White	1727.2	81.63265306	Single	52500	9.5	NaN	33	30	NaN	NaN	NaN	578	276	210	532	834	624	322	450	134	1044	NaN	587	1042	727	214	774	118	270	214	208	143	552	196	360	994	862
1874	Male	34	Minneapolis MN	Midwest	White Collar	18	0	2.5	Economy	1986	Sedan	White	1701.8	NaN	Divorced/Widowed	37500	10	42	36	31	NaN	NaN	NaN	576	272	212	540	837	625	328	429	142	979	NaN	592	1002	738	220	794	118	266	207	199	152	577	202	390	1045	849
1875	Female	43	Minneapolis MN	Midwest	White Collar	14	2	2.5	Economy	1996	Non-sedan	White	1638.3	88.43537415	Married	52500	9.5	NaN	NaN	NaN	16	16	38	566	252	206	525	808	602	319	434	135	1161	927	586	1094	746	231	767	122	247	199	193	144	565	196	403	1154	890
1876	Female	48	Minneapolis MN	Midwest	White Collar	18	2	5	Economy	1995	Sedan	White	1651	63.49206349	Divorced/Widowed	37500	8.5	NaN	NaN	NaN	8	10	34	557	243	188	496	767	579	308	353	134	905	735	615	858	770	227	749	114	238	178	186	147	574	203	415	1067	815
1877	Female	59	Minneapolis MN	Midwest		16	0	10	Economy	1999	Sedan	White	1651	58.9569161	Divorced/Widowed	25000	9	NaN	NaN	NaN	10	8	34	541	239	206	506	781	575	300	363	130	912	770	567	914	760	213	745	115	246	184	190	139	542	189	376	981	810
1878	Male	59	Minneapolis MN	Midwest	White Collar	21	2	8	Economy	1995	Sedan	White	1714.5	74.37641723	Married	150000	8	40	34	32	NaN	NaN	NaN	591	271	221	558	842	621	337	440	148	992	NaN	575	993	735	232	799	133	246	213	190	156	575	196	358	990	829
1879	Female	56	Minneapolis MN	Midwest	White Collar	16	2	5	Luxury	1994	Sedan	White	1625.6	90.70294785	Married	150000	8	NaN	NaN	NaN	18	18	40	589	248	184	517	784	600	333	454	130	1142	907	611	1013	723	259	767	110	234	179	182	142	542	189	482	1265	886
1880	Male	42	Minneapolis MN	Midwest	Blue Collar	14	2	2.5	Luxury	1984	Sedan	White	1778	81.63265306	Married	52500	10.5	42	33	33	NaN	NaN	NaN	576	266	207	571	882	675	364	445	144	1024	NaN	627	1031	810	188	735	114	271	213	209	153	567	195	362	1006	934
1881	Female	41	Minneapolis MN	Midwest	White Collar	14	2	0.5	Economy	1985	Non-sedan	White	1701.8	60.31746032	Married	52500	9.5	NaN	NaN	NaN	10	8	36	569	244	192	522	796	604	330	358	129	846	726	574	829	795	224	777	113	243	187	192	146	560	194	353	959	828
1882	Female	35	Minneapolis MN	Midwest	White Collar	14	0	0.5	Economy	1991	Sedan	White	1720.85	136.0544218	Single	37500	9.5	NaN	NaN	NaN	22	20	46	608	244	218	534	814	596	316	547	145	1423	1194	677	1285	770	295	799	103	236	184	172	149	568	194	557	1604	933
1883	Female	55	Minneapolis MN	Midwest	White Collar	14	2	2.5	Economy	1994	Sedan	White	1625.6	69.3877551	Single	37500	8.5	NaN	NaN	NaN	12	8	36	531	237	193	503	775	582	310	371	129	974	800	594	925	768	210	732	119	245	174	179	144	534	184	431	1070	939
1884	Female	30	Minneapolis MN	Midwest	Service	16	0	2.5	Economy	1999	Sedan	White	1498.6	58.04988662	Single	70000	5	NaN	NaN	NaN	8	8	36	514	215	191	463	702	511	272	362	123	955	737	551	884	666	222	698	98	201	167	154	136	523	181	390	1029	695
1885	Female	42	Minneapolis MN	Midwest	Service	16	4	0.5	Economy	1999	Sedan	White	1689.1	55.32879819	Married	150000	7.5	NaN	NaN	NaN	4	4	34	589	233	183	487	763	580	304	342	128	866	722	562	833	773	268	786	117	229	177	173	145	532	184	384	987	817
1886	Female	34	Minneapolis MN	Foreign	White Collar	18	0	8	Luxury	1995	Sedan	Asian	1625.6	52.60770975	Single	52500	7	NaN	NaN	NaN	4	4	32	544	230	185	489	753	568	304	343	142	794	682	576	806	742	226	743	117	233	165	168	156	558	182	346	924	780
1887	Male	46	Minneapolis MN	West	White Collar	24	0	5	Economy	1992	Sedan	White	1828.8	71.6553288	Single	90000	11	40	32	32	NaN	NaN	NaN	599	270	230	570	870	640	340	420	142	939	NaN	603	985	814	232	830	126	270	192	206	153	584	206	364	956	897
1888	Female	58	Minneapolis MN	Midwest	White Collar	16	0	5	Economy	1998	Sedan	White	1600.2	59.41043084	Married	90000	7.5	NaN	NaN	NaN	8	8	34	574	240	199	502	758	559	303	392	137	895	731	556	897	709	239	782	111	234	187	182	152	552	187	384	1007	747
1889	Female	27	Minneapolis MN	West	Service	14	0	2.5	Economy	1995	Sedan	White	1625.6	68.02721088	Single	12500	8	NaN	NaN	NaN	8	9	34	593	249	193	491	756	563	298	376	133	959	781	565	921	725	270	773	117	241	174	176	146	560	192	410	1059	765
1890	Male	49	Minneapolis MN	Midwest	Service	18	3	5	Luxury	1990	Sedan	White	1828.8	95.23809524	Married	150000	10.5	46	36	32	NaN	NaN	NaN	624	285	235	590	883	648	355	495	141	1179	NaN	631	1192	783	255	817	125	266	216	199	157	593	213	388	1088	876
1891	Female	48	Minneapolis MN	Midwest		18	3	8	Economy	1994	Non-sedan	White	1549.4	48.97959184	Married	150000	5	NaN	NaN	NaN	4	6	34	525	215	174	447	710	536	273	327	136	826	686	528	772	706	225	727	107	205	164	171	149	546	182	363	924	738
1892	Male	36	Minneapolis MN	Midwest	White Collar	14	5	2.5	Luxury	1993	Sedan	Black	1828.8	68.02721088	Divorced/Widowed	25000	10.5	38	31	34	NaN	NaN	NaN	615	283	214	584	905	691	370	395	148	867	NaN	650	905	901	215	797	131	290	206	218	158	600	207	324	910	966
1893	Male	41	Minneapolis MN	South	Service	18	0	8	Luxury	1989	Sedan	White	1778	70.29478458	Single	70000	9	40	30	32	NaN	NaN	NaN	622	267	219	552	853	634	333	420	143	962	NaN	590	1010	793	264	809	111	256	204	202	155	570	195	358	952	867
1894	Female	60	Minneapolis MN	Midwest		12	6	0.5	Luxury	1987	Sedan	White	1625.6	144.2176871	Married	70000	9.5	NaN	NaN	NaN	22	20	48	573	298	191	510	797	606	319	606	145	1444	1120	649	1304	691	255	765	120	237	205	182	153	571	193	542	1572	867
1895	Male	56	Minneapolis MN	Midwest	White Collar	14	6	0.5	Economy	1998	Sedan	White	1905	102.0408163	Married	70000	12.5	NaN	42	33	NaN	NaN	NaN	612	298	236	606	926	690	370	464	147	1129	NaN	670	1119	873	213	863	137	288	212	209	161	586	201	415	1112	983
1896	Female	37	Minneapolis MN	South		18	0	2.5	Economy	1989	Sedan	White	1778	74.82993197	Single	NaN	11.5	NaN	NaN	NaN	14	14	38	591	252	204	547	844	640	343	388	136	965	813	653	927	837	234	792	109	259	195	194	145	564	198	421	1087	900
1897	Female	35	Minneapolis MN	Midwest	White Collar	14	0	5	Economy	1999	Non-sedan	White	1752.6	55.32879819	Single	52500	8.5	NaN	NaN	NaN	9	6	34	650	228	176	516	793	617	340	389	129	840	706	583	835	803	293	820	107	236	183	191	142	541	194	371	955	862
1898	Female	45	Minneapolis MN	Midwest		16	2	0.5	Economy	1997	Non-sedan	White	1828.8	74.82993197	Married	90000	9	NaN	NaN	NaN	14	14	36	628	249	202	535	814	612	333	386	132	931	776	634	922	854	278	838	123	246	185	190	142	543	187	417	1045	888
1899	Female	47	Minneapolis MN	Midwest	White Collar	16	0	0.5	Economy	1997	Non-sedan	White	1524	65.75963719	Married	70000	6.5	NaN	NaN	NaN	NaN	7	36	557	224	189	485	740	551	296	388	134	1007	806	557	912	698	248	728	111	224	176	173	143	539	185	382	1012	762
1900	Male	52	Minneapolis MN	Midwest		14	0	0.5	Economy	1997	Non-sedan	White	1930.4	147.3922902	Married	NaN	11.5	48	46	32	NaN	NaN	NaN	690	297	224	603	936	712	379	539	143	1378	NaN	725	1343	838	297	886	139	275	208	209	156	609	216	536	1418	1037
1901	Female	60	Minneapolis MN	Northeast	White Collar	18	2	8	Economy	1995	Sedan	White	1651	60.31746032	Married	NaN	8.5	NaN	NaN	NaN	8	8	38	566	238	199	505	778	579	306	362	125	940	789	582	900	752	237	738	127	232	180	179	145	544	189	380	971	800
1902	Male	63	Minneapolis MN	Midwest	White Collar	18	2	8	Economy	1995	Sedan	White	1752.6	73.46938776	Married	NaN	9	40	32	32	NaN	NaN	NaN	576	252	216	535	802	586	319	413	149	992	NaN	599	1008	786	233	790	117	262	198	191	166	572	190	351	961	843
1903	Male	18	Minneapolis MN	Northeast		12	NaN	0.5	Economy	1990	Sedan	White	1727.2	68.02721088	Single	NaN	10.5	NaN	31	32	NaN	NaN	NaN	577	258	221	533	812	591	312	407	137	913	NaN	595	954	792	242	781	115	262	210	196	147	567	202	353	994	862
1904	Male	47	Minneapolis MN	Midwest	White Collar	21	1	8	Economy	1990	Sedan	White	1752.6	81.63265306	Married	NaN	9.5	NaN	36	30	NaN	NaN	NaN	592	277	228	561	855	627	333	450	145	1020	NaN	614	1052	795	232	787	121	267	210	207	156	585	203	376	1028	880
1905	Female	47	Minneapolis MN	Foreign	Service	18	1	5	Economy	1998	Sedan	White	1727.2	65.75963719	Married	NaN	9	NaN	NaN	NaN	12	12	34	597	232	188	512	793	605	324	370	127	964	791	607	902	806	256	781	107	237	181	181	135	543	192	401	1049	853
1906	Female	53	Minneapolis MN	Midwest	White Collar	16	1	0.5	Economy	1992	Non-sedan	White	1676.4	68.02721088	Married	52500	9	NaN	NaN	NaN	12	14	38	585	233	192	517	783	591	325	392	141	983	771	607	939	746	231	772	110	245	182	195	149	548	187	415	1081	816
1907	Male	56	Minneapolis MN	Midwest	Service	16	1	0.5	Economy	1989	Sedan	White	1854.2	95.23809524	Married	52500	9	42	38	31	NaN	NaN	NaN	608	265	205	563	852	647	358	479	143	1105	NaN	668	1063	802	228	797	115	258	208	193	150	559	194	407	1100	961
1908	Female	59	Minneapolis MN	Midwest	White Collar	16	2	5	Luxury	1991	Sedan	White	1574.8	76.19047619	Divorced/Widowed	37500	8	NaN	NaN	NaN	14	14	36	541	243	193	483	734	541	290	408	130	1076	894	578	1026	701	233	718	108	239	188	178	144	533	182	409	1094	861
1909	Female	32	Minneapolis MN	Midwest	Service	16	0	8	Economy	1994	Sedan	White	1676.4	61.2244898	Married	70000	8.5	NaN	NaN	NaN	10	10	36	567	244	198	514	795	597	316	385	130	893	747	567	859	771	224	755	111	231	186	179	141	542	186	366	967	805
1910	Male	36	Minneapolis MN	Midwest	Blue Collar	16	0	5	<undefined>	NaN	<undefined>	White	1905	86.16780045	Single	12500	13	NaN	38	NaN	NaN	NaN	NaN	634	282	195	562	889	694	367	423	134	960	NaN	678	957	877	240	805	123	286	209	213	143	555	195	397	1082	949
1911	Female	46	Minneapolis MN	Midwest	White Collar	21	2	2.5	Economy	1994	Non-sedan	White	1676.4	52.15419501	Married	150000	8	NaN	NaN	NaN	6	6	34	553	227	192	513	795	603	321	346	127	838	744	580	830	791	204	752	124	231	170	183	142	552	196	373	959	823
1912	Female	51	Minneapolis MN	Midwest		14	2	5	Economy	1996	Sedan	White	1625.6	79.36507937	Married	90000	8.5	NaN	NaN	NaN	14	16	38	562	242	205	520	795	590	315	404	131	1039	825	605	1002	731	227	759	115	231	188	183	146	565	201	445	1132	775
1913	Female	44	Minneapolis MN	Midwest	White Collar	18	2	5	Economy	1994	Non-sedan	White	1727.2	74.82993197	Married	150000	9	NaN	NaN	NaN	12	14	38	574	242	199	525	801	602	326	379	136	981	824	614	921	774	233	798	114	248	180	179	139	538	186	442	1146	801
1914	Female	51	Minneapolis MN	Midwest	Service	14	2	2.5	Economy	1997	Non-sedan	White	1625.6	58.9569161	Married	150000	7.5	NaN	NaN	NaN	8	10	36	578	236	201	501	765	564	300	368	138	882	752	575	861	722	256	763	115	232	189	181	142	533	177	372	987	774
1915	Female	60	Minneapolis MN	Midwest		14	4	2.5	Economy	1995	Sedan	White	1676.4	65.75963719	Married	NaN	9	NaN	NaN	NaN	12	12	36	532	241	214	533	826	612	319	409	138	971	810	613	952	792	186	732	109	244	194	185	145	546	186	374	988	979
1916	Female	37	Minneapolis MN	Midwest	White Collar	16	0	2.5	Economy	1996	Sedan	White	1701.8	99.77324263	Single	52500	9.5	NaN	NaN	NaN	18	18	38	604	262	207	537	812	605	330	480	139	1123	970	629	1088	749	269	797	118	239	199	179	154	578	196	494	1319	905
1917	Female	42	Minneapolis MN	Northeast	White Collar	14	2	2.5	Economy	1992	Sedan	White	1701.8	58.9569161	Divorced/Widowed	37500	8.5	NaN	NaN	NaN	8	8	34	598	243	194	512	790	596	318	366	129	847	722	586	824	793	258	799	105	242	182	189	148	542	187	370	996	830
1918	Male	42	Minneapolis MN	Midwest	Management	18	1	10	Luxury	1994	Sedan	White	1778	82.99319728	Married	70000	10.5	42	34	30	NaN	NaN	NaN	594	271	220	564	861	641	344	435	141	1031	NaN	632	1030	802	229	779	118	261	204	192	167	587	197	377	1031	899
1919	Female	48	Minneapolis MN	Midwest	Blue Collar	14	1	2.5	Economy	1988	Sedan	White	1701.8	79.36507937	Divorced/Widowed	37500	9	NaN	NaN	NaN	14	14	38	548	239	207	530	824	617	323	394	147	975	854	625	952	795	201	739	122	241	180	187	158	585	194	435	1110	862
1920	Male	19	Minneapolis MN	Midwest		14	0	0.5	Economy	1988	Sedan	White	1828.8	83.90022676	Single	37500	11	44	36	33	NaN	NaN	NaN	615	267	204	534	837	633	330	403	155	947	NaN	620	950	807	256	791	122	256	191	193	164	588	197	383	1076	865
1921	Female	31	Minneapolis MN	Midwest	Service	16	1	2.5	Economy	1996	Sedan	White	1574.8	66.66666667	Married	150000	7	NaN	NaN	NaN	12	12	36	549	240	187	488	736	549	301	387	132	1009	851	576	945	709	230	730	76	224	197	168	146	549	186	400	1072	766
1922	Male	37	Minneapolis MN	Midwest	Management	18	1	8	Economy	1993	Non-sedan	White	1803.4	83.90022676	Married	150000	11	44	34	32	NaN	NaN	NaN	594	275	220	579	880	660	359	462	142	1068	NaN	628	1079	792	215	795	117	267	202	209	155	571	197	365	1054	868
1923	Female	23	Minneapolis MN	Midwest	White Collar	16	0	0.5	Economy	1988	Sedan	White	1727.2	68.02721088	Married	52500	9	NaN	NaN	NaN	12	10	38	596	248	200	527	819	619	327	387	133	956	785	585	882	784	252	797	124	247	180	190	150	576	202	400	1025	839
1924	Female	18	Minneapolis MN	Midwest		12	0	0.5	Economy	1987	<undefined>	White	1676.4	63.49206349	Single	7500	10	NaN	NaN	NaN	10	8	34	601	249	205	514	792	587	309	380	134	952	789	565	912	751	269	800	115	251	185	187	148	574	199	389	1011	805
1925	Female	53	Minneapolis MN	West	White Collar	18	0	5	Economy	1989	Sedan	White	1752.6	62.58503401	Married	90000	8.5	NaN	NaN	NaN	NaN	12	34	569	242	211	514	795	584	303	369	136	952	781	600	907	812	243	786	114	246	177	191	157	588	201	357	962	963
1926	Female	46	Minneapolis MN	Midwest	White Collar	16	0	5	Economy	1988	Sedan	White	1727.2	69.3877551	Married	52500	9	NaN	NaN	NaN	12	12	34	594	244	208	523	802	594	315	360	139	890	760	618	874	752	260	820	124	243	179	185	152	590	204	442	1134	792
1927	Male	38	Minneapolis MN	Midwest	White Collar	18	0	8	Economy	1998	Non-sedan	White	1803.4	73.92290249	Single	90000	11	40	31	31	NaN	NaN	NaN	615	279	222	563	867	645	341	427	136	992	NaN	587	1004	811	244	835	135	270	204	200	155	601	214	332	931	866
1928	Female	44	Minneapolis MN	Midwest	White Collar	16	2	8	Economy	1998	Non-sedan	White	1701.8	60.77097506	Married	NaN	10	NaN	NaN	NaN	12	10	36	612	247	205	534	796	591	329	360	129	892	779	573	870	776	263	808	111	248	185	191	148	561	193	379	980	849
1929	Male	64	Minneapolis MN	Midwest	Service	18	5	2.5	Luxury	1996	Sedan	White	1701.8	77.09750567	Married	NaN	9.5	42	34	29	NaN	NaN	NaN	559	259	213	534	822	609	321	436	146	1039	NaN	579	1039	723	206	757	128	250	203	194	161	583	200	342	992	891
1930	Female	61	Minneapolis MN	Midwest	Service	14	2	2.5	Economy	1996	Sedan	White	1524	78.91156463	Married	25000	6.5	NaN	NaN	NaN	16	20	42	499	242	212	514	780	568	302	422	132	1108	923	606	1013	686	185	704	118	226	177	167	147	547	191	494	1199	726
1931	Female	31	Minneapolis MN	Midwest		18	0	5	Economy	1996	Sedan	White	1701.8	63.49206349	Divorced/Widowed	12500	8	NaN	NaN	NaN	8	8	34	621	240	204	511	782	578	307	361	131	845	754	575	850	744	291	820	120	238	186	178	142	554	196	416	1052	784
1932	Female	64	Minneapolis MN	Midwest		16	4	5	Economy	1996	Sedan	White	1625.6	73.46938776	Divorced/Widowed	150000	8	NaN	NaN	NaN	12	12	36	546	249	208	519	783	575	311	382	141	980	795	573	957	716	223	756	108	224	185	183	147	546	182	411	1061	743
1933	Male	39	Minneapolis MN	Midwest	White Collar	18	2	0.5	Luxury	1993	Sedan	White	1778	110.2040816	Married	52500	10	44	42	30	NaN	NaN	NaN	611	268	225	569	869	644	344	508	150	1175	NaN	653	1211	796	263	818	119	252	207	192	164	588	198	429	1194	886
1934	Female	25	Minneapolis MN	Midwest	White Collar	16	0	8	Luxury	1993	Sedan	White	1778	60.31746032	Single	52500	10	NaN	NaN	NaN	8	6	34	560	257	210	557	813	603	347	352	125	872	737	624	885	844	213	777	107	264	187	201	140	537	186	364	972	867
1935	Female	59	Minneapolis MN	Midwest	White Collar	14	2	8	Economy	1996	Sedan	White	1651	64.85260771	Divorced/Widowed	37500	8	NaN	NaN	NaN	12	12	34	531	262	200	517	803	603	317	400	135	1010	762	581	934	748	184	744	111	238	195	176	143	545	181	411	1040	937
1936	Female	56	Minneapolis MN	Midwest	Service	16	1	0.5	Economy	1989	Sedan	White	1714.5	64.85260771	Married	52500	9	NaN	NaN	NaN	8	10	36	571	243	194	522	808	614	328	386	131	919	817	601	902	803	226	758	120	248	184	184	142	564	197	436	1078	831
1937	Male	53	Minneapolis MN	Midwest	Management	14	1	0.5	Economy	1991	Sedan	White	1727.2	68.02721088	Married	52500	9	38	32	31	NaN	NaN	NaN	571	268	207	520	841	634	313	402	129	902	NaN	604	930	784	234	798	121	259	214	202	150	577	206	374	1000	869
1938	Female	25	Minneapolis MN	Foreign	Service	16	0	2.5	Economy	1997	Sedan	Asian	1473.2	52.15419501	Single	25000	5	NaN	NaN	NaN	4	6	34	526	220	173	453	688	515	280	350	136	828	721	522	838	661	229	698	113	214	156	162	148	542	174	406	993	702
1939	Female	29	Minneapolis MN	Midwest	Service	18	0	2.5	Economy	1999	Non-sedan	White	1752.6	61.2244898	Single	37500	8.5	NaN	NaN	NaN	10	10	34	614	240	205	533	828	623	328	390	134	931	753	591	907	813	254	803	115	234	196	191	146	540	182	391	1002	809
1940	Female	59	Minneapolis MN	Midwest		12	2	0.5	Luxury	1988	Sedan	White	1587.5	56.6893424	Married	NaN	7.5	NaN	NaN	NaN	6	8	32	512	235	191	494	768	577	303	338	135	820	710	559	853	723	180	710	107	235	182	188	146	560	194	400	1007	765
1941	Male	64	Minneapolis MN	Midwest		16	2	8	Luxury	1988	Sedan	White	1752.6	74.82993197	Married	NaN	11	42	34	30	NaN	NaN	NaN	552	275	210	537	842	632	327	442	143	1016	NaN	608	1007	787	185	747	124	271	209	198	162	575	192	356	1000	910
1942	Female	46	Minneapolis MN	Midwest	Service	14	2	5	Economy	1993	Non-sedan	White	1689.1	108.8435374	Divorced/Widowed	52500	9	NaN	NaN	NaN	20	20	42	590	262	195	533	810	615	338	483	129	1275	1049	629	1199	742	236	772	109	251	185	187	148	567	188	484	1357	890
1943	Male	41	Minneapolis MN	Northeast	White Collar	18	2	10	Economy	1990	Sedan	White	1803.4	72.56235828	Married	70000	9.5	40	32	32	NaN	NaN	NaN	585	251	209	547	870	661	338	429	133	982	NaN	602	1003	838	220	799	122	266	209	213	141	585	207	377	975	876
1944	Female	56	Minneapolis MN	Midwest	White Collar	14	2	2.5	Economy	1997	Sedan	White	1549.4	74.82993197	Married	70000	7.5	NaN	NaN	NaN	16	16	40	541	235	168	471	725	557	303	423	125	1114	910	588	1057	680	229	714	114	227	180	173	148	555	190	454	1155	837
1945	Female	42	Minneapolis MN	Midwest	White Collar	14	0	2.5	Economy	1987	Sedan	White	1701.8	116.553288	Single	17500	10.5	NaN	NaN	NaN	20	20	40	564	293	194	521	824	630	327	470	137	1205	1022	694	1135	775	217	751	121	254	198	200	145	569	193	531	1462	915
1946	Female	40	Minneapolis MN	Midwest	White Collar	14	0	2.5	Economy	1993	Sedan	White	1790.7	80.72562358	Single	37500	9	NaN	NaN	NaN	12	12	36	627	252	205	567	864	659	362	432	132	1006	841	648	989	837	249	835	112	250	193	200	147	538	178	416	1115	878
1947	Female	65	Minneapolis MN	Midwest		14	2	2.5	Economy	1990	Sedan	White	1727.2	65.75963719	Married	37500	9.5	NaN	NaN	NaN	12	14	36	578	243	194	519	794	600	325	381	130	889	771	592	882	762	224	783	116	248	187	199	139	530	182	403	1026	894
1948	Male	57	Minneapolis MN	Midwest	White Collar	14	3	0.5	Economy	1994	Non-sedan	White	1778	86.16780045	Married	90000	9.5	42	38	30	NaN	NaN	NaN	602	252	207	527	826	619	320	470	149	1063	NaN	618	1092	800	247	784	122	262	218	192	155	577	198	377	1016	906
1949	Female	57	Minneapolis MN	Midwest		16	3	2.5	Economy	1993	Sedan	White	1574.8	52.15419501	Married	90000	6.5	NaN	NaN	NaN	6	6	34	537	224	170	444	717	547	274	357	120	867	697	525	837	712	234	704	104	229	178	176	139	520	176	394	933	802
1950	Female	30	Minneapolis MN	Midwest	White Collar	21	0	5	Economy	1999	Non-sedan	White	1625.6	65.75963719	Single	25000	7.5	NaN	NaN	NaN	10	8	36	568	239	188	500	761	573	312	367	140	924	771	580	892	737	235	758	113	230	190	173	146	563	191	427	1065	755
1951	Female	26	Minneapolis MN	Midwest	White Collar	16	0	5	Economy	1998	Sedan	White	1765.3	65.75963719	Married	90000	9	NaN	NaN	NaN	8	10	34	587	261	194	519	813	619	325	377	134	843	775	616	867	842	233	792	110	246	184	191	149	549	190	411	1070	869
1952	Female	25	Minneapolis MN	Midwest	White Collar	12	0	2.5	Economy	1986	Sedan	White	1727.2	70.29478458	Single	17500	8.5	NaN	NaN	NaN	8	10	34	584	252	192	521	811	619	329	388	134	925	816	582	886	783	235	774	125	252	201	196	147	582	194	422	1045	819
1953	Female	39	Minneapolis MN	Foreign	White Collar	16	0	2.5	Luxury	1986	Non-sedan	White	1651	49.88662132	Married	70000	8	NaN	NaN	NaN	7	6	34	568	222	185	474	727	542	289	339	118	830	734	559	828	728	254	770	110	227	167	175	133	530	184	363	914	747
1954	Female	24	Minneapolis MN	Midwest	White Collar	16	0	5	Economy	1994	Sedan	White	1676.4	70.29478458	Single	52500	7.5	NaN	NaN	NaN	10	10	38	563	242	187	525	833	646	338	395	130	964	853	598	929	805	200	751	106	237	193	187	143	564	192	428	1084	861
1955	Female	26	Minneapolis MN	Midwest	White Collar	16	0	2.5	Luxury	1994	Sedan	White	1574.8	57.59637188	Single	37500	7.5	NaN	NaN	NaN	6	6	34	547	242	182	460	717	535	278	361	127	871	755	571	862	726	235	744	114	234	181	179	145	547	189	379	987	780
1956	Female	44	Minneapolis MN	Midwest	White Collar	14	3	5	Economy	1996	Non-sedan	White	1600.2	68.02721088	Married	NaN	8	NaN	NaN	NaN	10	10	34	583	255	192	488	752	560	296	399	133	988	788	566	960	725	276	772	115	243	191	180	150	579	195	383	1034	837
1957	Male	51	Minneapolis MN	Midwest	White Collar	21	7	10	Economy	1997	Sedan	White	1778	73.46938776	Single	52500	11	40	33	32	NaN	NaN	NaN	564	258	205	534	828	623	329	420	139	976	NaN	605	994	823	206	769	118	253	209	206	157	584	194	345	946	891
1958	Female	36	Minneapolis MN	Midwest	White Collar	16	2	5	Economy	1992	Sedan	White	1701.8	57.59637188	Married	52500	7	NaN	NaN	NaN	6	8	38	575	230	207	524	817	610	317	360	130	874	760	590	848	794	224	775	117	230	178	192	143	549	187	371	959	812
1959	Male	39	Minneapolis MN	Midwest	White Collar	14	2	8	Economy	1997	Non-sedan	White	1828.8	86.16780045	Married	52500	11.5	NaN	33	33	NaN	NaN	NaN	599	289	215	535	855	640	320	447	150	1016	NaN	613	1026	815	235	821	126	284	227	211	156	606	212	361	1030	917
1960	Female	50	Minneapolis MN	Midwest	White Collar	18	1	2.5	Economy	1991	Sedan	White	1612.9	63.49206349	Married	25000	7	NaN	NaN	NaN	12	12	34	548	233	174	485	747	573	311	365	128	945	780	583	927	747	209	743	102	233	174	180	145	528	178	415	1050	818
1961	Female	34	Minneapolis MN	Midwest	Service	14	1	5	Economy	1995	Sedan	White	1600.2	52.15419501	Single	37500	6.5	NaN	NaN	NaN	6	5	34	537	232	185	491	776	591	306	335	127	849	708	577	850	761	210	738	111	226	175	173	141	557	198	351	921	781
1962	Male	22	Minneapolis MN	Midwest		14	0	2.5	Economy	1995	Sedan	White	1854.2	74.82993197	Single	7500	11	NaN	32	34	NaN	NaN	NaN	632	273	204	568	884	680	364	438	147	922	NaN	645	935	881	245	845	125	275	210	210	153	585	201	372	1041	931
1963	Female	36	Minneapolis MN	Midwest	White Collar	14	0	8	Economy	1990	Non-sedan	White	1651	61.2244898	Married	70000	7	NaN	NaN	NaN	7	8	NaN	545	231	201	510	780	579	309	376	126	866	747	576	856	758	207	750	116	241	187	191	143	551	187	402	994	790
1964	Female	41	Minneapolis MN	Midwest		14	4	2.5	<undefined>	NaN	<undefined>	Black	1524	97.50566893	Divorced/Widowed	7500	8.5	NaN	NaN	NaN	NaN	NaN	40	527	242	182	515	818	636	333	430	137	1171	973	712	1042	763	169	703	104	253	189	197	148	586	187	502	1374	909
1965	Female	47	Minneapolis MN	West	White Collar	14	0	0.5	Economy	1993	Non-sedan	White	1765.3	63.49206349	Single	70000	11	NaN	NaN	NaN	10	8	36	588	247	201	519	813	612	318	404	127	930	805	596	919	811	248	798	111	264	185	181	143	565	197	376	994	845
1966	Male	30	Minneapolis MN	Midwest	Management	16	0	5	Economy	1999	Sedan	White	1854.2	73.46938776	Single	52500	10.5	40	31	34	NaN	NaN	NaN	629	258	208	547	856	648	339	421	137	947	NaN	629	963	870	265	825	128	271	196	205	152	555	191	380	1003	922
1967	Female	49	Minneapolis MN	Midwest	Service	14	2	10	Economy	1994	Sedan	White	1651	56.6893424	Married	90000	8.5	NaN	NaN	NaN	6	6	36	579	255	178	481	760	582	303	357	135	896	762	595	869	762	241	743	109	249	186	186	143	547	187	415	1035	779
1968	Male	47	Minneapolis MN	Northeast	Blue Collar	14	1	0.5	Economy	1993	Non-sedan	White	1828.8	99.77324263	Divorced/Widowed	150000	10	44	40	32	NaN	NaN	NaN	655	280	217	551	857	640	334	511	132	1155	NaN	629	1150	785	286	811	129	255	225	208	138	612	223	414	1125	912
1969	Female	29	Minneapolis MN	Northeast	White Collar	21	0	2.5	Economy	1991	Non-sedan	White	1701.8	53.51473923	Married	90000	8	NaN	NaN	NaN	8	6	34	575	250	195	524	818	623	329	355	132	830	712	589	846	812	227	758	109	240	183	196	144	554	191	364	929	857
1970	Male	35	Minneapolis MN	Northeast	White Collar	18	0	2.5	Economy	1997	Non-sedan	White	1905	77.09750567	Married	150000	12	44	34	36	NaN	NaN	NaN	605	283	220	593	932	712	373	431	135	960	NaN	646	967	907	203	840	130	286	215	208	143	564	198	394	1019	977
1971	Female	29	Minneapolis MN	Midwest	White Collar	14	0	5	Economy	1991	Sedan	White	1701.8	58.9569161	Single	25000	8	NaN	NaN	NaN	NaN	8	34	555	246	197	506	791	594	309	358	130	834	750	580	845	805	214	753	118	246	177	182	147	555	188	377	967	825
1972	Female	49	Minneapolis MN	Midwest	White Collar	14	2	2.5	Economy	1991	Non-sedan	White	1765.3	72.10884354	Married	NaN	9	NaN	NaN	NaN	12	12	36	600	266	206	527	815	609	321	377	137	949	788	642	930	825	238	788	120	250	192	191	143	554	186	435	1065	871
1973	Female	42	Minneapolis MN	Midwest	White Collar	14	0	2.5	Economy	1994	Sedan	White	1651	95.23809524	Married	52500	9	NaN	NaN	NaN	20	20	38	546	268	206	518	808	602	312	461	133	1085	927	672	1026	802	210	737	110	240	186	187	140	537	177	541	1280	842
1974	Male	42	Minneapolis MN	Midwest	Service	14	0	0.5	Economy	1990	Non-sedan	White	1778	91.15646259	Married	52500	11.5	NaN	36	34	NaN	NaN	NaN	595	291	233	575	884	651	342	465	142	1110	NaN	614	1098	791	221	793	120	281	227	196	144	584	210	383	1048	922
1975	Female	32	Minneapolis MN	Foreign	White Collar	16	0	10	Economy	1991	Sedan	White	1625.6	66.21315193	Single	25000	9	NaN	NaN	NaN	10	10	36	529	237	226	550	823	597	324	420	129	939	794	598	942	790	187	742	116	245	192	196	142	565	195	382	1015	806
1976	Female	35	Minneapolis MN	Midwest	White Collar	14	0	10	Economy	1990	Non-sedan	White	1587.5	62.13151927	Single	25000	5.5	NaN	NaN	NaN	10	10	36	577	225	195	489	749	554	294	387	127	944	787	542	925	717	259	764	118	219	184	172	143	534	184	382	985	754
1977	Female	64	Minneapolis MN	Midwest		14	3	5	Luxury	1998	Sedan	White	1739.9	54.87528345	Married	37500	10	NaN	NaN	NaN	12	12	34	557	239	189	512	817	628	323	381	128	854	715	611	818	833	210	779	115	260	182	191	139	552	189	409	972	864
1978	Female	61	Minneapolis MN	Midwest		16	5	10	Luxury	1998	Sedan	White	1689.1	52.15419501	Married	70000	9	NaN	NaN	NaN	6	8	34	571	242	188	507	791	603	319	390	134	852	720	588	841	792	220	755	111	246	198	192	157	572	195	386	930	831
1979	Female	40	Minneapolis MN	Midwest	White Collar	16	2	2.5	Economy	1998	Non-sedan	White	1625.6	57.14285714	Married	150000	7	NaN	NaN	NaN	8	10	34	554	234	191	511	771	580	320	366	125	818	733	595	808	736	213	741	109	227	182	180	146	553	192	375	996	772
1980	Male	42	Minneapolis MN	Midwest	White Collar	24	2	0.5	Economy	1997	Non-sedan	White	1879.6	90.70294785	Married	150000	10.5	42	32	34	NaN	NaN	NaN	643	283	239	592	897	658	353	471	142	1001	NaN	629	1040	846	261	843	139	277	237	215	155	611	214	370	1028	909
1981	Female	51	Minneapolis MN	Midwest	White Collar	16	1	5	Economy	1991	Sedan	White	1701.8	57.59637188	Divorced/Widowed	52500	9	NaN	NaN	NaN	NaN	10	36	560	247	207	535	820	613	328	355	130	845	755	592	842	812	199	760	114	242	195	196	142	546	183	354	930	840
1982	Male	48	Minneapolis MN	Midwest	White Collar	21	0	8	Economy	1995	Sedan	White	1879.6	83.90022676	Married	90000	11.5	42	36	34	NaN	NaN	NaN	627	280	222	579	896	674	357	444	138	1029	NaN	622	1035	824	236	827	137	284	214	216	148	579	210	375	1032	942
1983	Female	41	Minneapolis MN	Midwest	Service	18	0	8	Economy	1995	Sedan	Asian	1574.8	52.15419501	Married	90000	6	NaN	NaN	NaN	4	6	32	521	221	191	477	736	545	286	359	134	825	674	556	824	699	205	731	110	224	163	173	151	549	182	375	1000	729
1984	Female	62	Minneapolis MN	Midwest		14	4	8	Economy	1997	Sedan	White	1549.4	63.49206349	Married	70000	6.5	NaN	NaN	NaN	12	12	36	519	236	186	455	710	524	269	424	120	985	745	573	937	669	211	723	110	229	174	172	135	519	177	404	1056	715
1985	Male	61	Minneapolis MN	Midwest		14	4	10	Economy	1996	Sedan	White	1778	97.50566893	Married	70000	10	46	40	29	NaN	NaN	NaN	645	277	219	550	867	648	331	507	156	1122	NaN	605	1120	781	277	820	118	263	226	191	158	591	197	414	1117	911
1986	Female	28	Minneapolis MN	Northeast	White Collar	18	0	2.5	Economy	1995	Sedan	White	1549.4	52.15419501	Married	70000	5	NaN	NaN	NaN	6	8	36	549	206	181	464	717	536	283	391	127	898	719	542	885	728	241	733	105	216	165	172	143	550	190	378	947	740
1987	Male	50	Minneapolis MN	Midwest	White Collar	18	0	10	Economy	1997	Sedan	White	1828.8	72.56235828	Single	70000	9.5	NaN	30	32	NaN	NaN	NaN	690	269	221	548	830	609	327	402	143	891	NaN	577	928	779	299	891	120	267	219	201	148	585	203	358	955	830
1988	Male	39	Minneapolis MN	Foreign	Service	14	1	2.5	Economy	1988	Non-sedan	Black	1727.2	58.9569161	Single	NaN	9.5	NaN	30	NaN	NaN	NaN	NaN	574	265	201	526	834	633	325	383	147	844	NaN	585	862	812	225	766	123	270	213	203	161	591	207	319	883	845
1989	Female	42	Minneapolis MN	Midwest	White Collar	14	4	0.5	Economy	1988	Sedan	White	1676.4	54.42176871	Married	70000	8.5	NaN	NaN	NaN	6	6	34	598	244	205	515	780	575	310	378	125	868	749	577	864	762	259	800	120	248	190	186	143	553	192	365	958	808
1990	Female	64	Minneapolis MN	Midwest		16	1	8	Economy	1998	Non-sedan	White	1701.8	59.86394558	Divorced/Widowed	NaN	8	NaN	NaN	NaN	12	8	36	564	235	193	504	778	585	311	398	135	966	790	568	940	798	223	765	100	236	183	195	154	551	185	356	937	863
1991	Male	62	Minneapolis MN	Midwest		14	2	5	Economy	1997	Sedan	White	1854.2	88.43537415	Married	25000	12	44	38	32	NaN	NaN	NaN	631	282	222	580	884	662	358	450	148	1095	NaN	638	1090	830	243	810	138	285	222	211	163	614	212	387	1038	910
1992	Female	48	Minneapolis MN	Midwest	White Collar	18	2	5	Economy	1995	Sedan	White	1676.4	67.12018141	Married	90000	9.5	NaN	NaN	NaN	10	10	36	580	255	203	517	790	587	314	382	132	947	777	589	933	768	241	763	122	251	184	184	143	555	185	383	1003	828
1993	Male	29	Minneapolis MN	Midwest	White Collar	18	1	0.5	Economy	1993	Non-sedan	White	1778	77.09750567	Married	52500	10.5	40	32	32	NaN	NaN	NaN	584	271	204	542	803	599	338	419	138	961	NaN	624	993	822	221	796	133	266	212	199	151	572	200	366	1023	895
1994	Female	37	Minneapolis MN	Midwest	White Collar	16	0	2.5	Luxury	1999	Sedan	White	1778	63.49206349	Divorced/Widowed	37500	10	NaN	NaN	NaN	12	10	36	602	250	203	541	833	630	338	367	128	908	769	611	911	870	235	801	119	258	202	198	148	544	183	395	998	999
1995	Female	52	Minneapolis MN	West	White Collar	16	2	2.5	Economy	1997	Non-sedan	White	1663.7	49.88662132	Married	NaN	9	NaN	NaN	NaN	4	2	34	604	228	188	504	764	576	316	361	122	812	680	550	816	738	278	805	119	248	169	184	148	555	195	367	938	753
1996	Male	52	Minneapolis MN	West	White Collar	18	2	5	Luxury	1987	Sedan	White	1727.2	73.46938776	Married	NaN	9.5	40	34	29	NaN	NaN	NaN	567	266	223	557	854	631	334	431	144	1004	NaN	602	1016	763	200	751	128	257	214	196	153	587	210	387	1031	835
1997	Female	23	Minneapolis MN	<undefined>		18	0	2.5	<undefined>	1986	Sedan	White	1600.2	49.88662132	Single	NaN	NaN	NaN	NaN	NaN	NaN	NaN	NaN	551	205	177	477	724	547	300	324	125	833	717	535	802	707	230	733	113	223	161	168	146	552	192	348	920	759
1998	Female	38	Minneapolis MN	Midwest	White Collar	16	0	0.5	Economy	1992	Sedan	White	1701.8	58.04988662	Married	150000	10	NaN	NaN	NaN	10	8	36	564	267	201	530	816	615	329	349	125	834	740	594	844	810	208	767	119	250	178	189	137	530	185	375	972	841
1999	Female	45	Minneapolis MN	Midwest	White Collar	16	0	5	Luxury	1986	Sedan	White	1625.6	74.82993197	Single	37500	9	NaN	NaN	NaN	10	12	34	573	246	194	500	747	553	306	397	136	967	780	606	912	742	241	769	116	243	183	174	152	570	194	440	1122	799
2000	Female	34	Minneapolis MN	Midwest	Service	16	0	5	Economy	1996	Sedan	White	1778	68.02721088	Single	37500	9	NaN	NaN	NaN	12	8	34	609	240	218	547	832	614	329	391	128	938	799	610	937	833	259	817	121	241	192	192	144	557	195	384	1015	883
2001	Male	42	Minneapolis MN	Midwest	Service	21	0	8	Economy	1996	Sedan	White	1803.4	73.92290249	Single	70000	9	42	31	33	NaN	NaN	NaN	602	252	221	556	855	634	335	459	144	984	NaN	597	1016	817	246	819	109	262	194	196	157	573	195	381	990	884
2002	Female	60	Minneapolis MN	Midwest		14	3	2.5	Luxury	1993	Sedan	White	1549.4	48.07256236	Married	90000	5.5	NaN	NaN	NaN	4	4	32	551	221	178	461	707	529	283	333	124	837	699	514	837	667	242	746	108	222	170	170	144	524	177	347	907	718
2003	Male	59	Minneapolis MN	Midwest		16	0	10	Luxury	1998	Sedan	White	1778	70.29478458	Married	90000	8.5	40	34	31	NaN	NaN	NaN	526	261	225	550	853	628	325	430	142	975	NaN	632	987	811	196	756	115	265	225	204	154	565	191	371	954	960
2004	Female	35	Minneapolis MN	Midwest		18	0	5	Economy	1990	Sedan	White	1676.4	58.9569161	Married	70000	8	NaN	NaN	NaN	10	10	36	565	234	212	525	802	590	313	399	128	869	742	598	890	758	223	765	114	236	180	179	142	527	175	396	1029	819
2005	Female	48	Minneapolis MN	Midwest	Management	16	2	10	Economy	1999	Sedan	White	1625.6	52.15419501	Married	70000	7	NaN	NaN	NaN	6	4	34	591	208	180	460	711	531	280	405	124	860	712	548	870	717	293	800	106	225	175	175	134	533	188	368	942	772
2006	Male	40	Minneapolis MN	Midwest	White Collar	14	2	5	Economy	1991	Non-sedan	White	1752.6	92.97052154	Married	52500	10.5	48	38	33	NaN	NaN	NaN	594	276	235	577	872	637	342	488	152	1120	NaN	653	1105	821	219	774	134	289	234	216	158	577	194	413	1079	916
2007	Female	47	Minneapolis MN	Midwest	Service	14	2	2.5	Economy	1998	Non-sedan	White	1600.2	57.14285714	Married	52500	7	NaN	NaN	NaN	12	10	36	562	231	198	511	771	573	313	369	134	848	754	558	861	724	217	728	108	233	182	180	147	540	184	394	1025	746
2008	Female	58	Minneapolis MN	Foreign	White Collar	14	1	10	Economy	1992	<undefined>	White	1574.8	69.84126984	Married	70000	7.5	NaN	NaN	NaN	14	13	36	525	242	195	510	782	587	315	399	137	993	847	584	959	728	180	709	110	238	177	185	146	542	184	394	1067	899
2009	Female	28	Minneapolis MN	Midwest		16	1	5	Economy	1999	Non-sedan	White	1676.4	59.86394558	Married	52500	8	NaN	NaN	NaN	10	8	36	530	221	196	493	771	575	297	383	127	962	737	583	939	763	199	744	116	231	192	192	136	554	188	356	967	814
2010	Male	34	Minneapolis MN	Midwest	White Collar	14	0	2.5	<undefined>	NaN	<undefined>	Black	1727.2	65.75963719	Divorced/Widowed	25000	10.5	42	31	31	NaN	NaN	NaN	556	267	203	541	838	635	338	409	138	932	NaN	621	974	806	193	757	126	279	193	200	142	543	187	337	924	883
2011	Female	29	Minneapolis MN	Midwest		18	0	5	Economy	1995	Sedan	White	1701.8	58.9569161	Married	70000	7.5	NaN	NaN	NaN	6	8	34	581	227	205	517	766	561	312	355	123	885	728	595	861	773	247	779	104	238	173	177	141	523	182	397	1010	807
2012	Female	56	Minneapolis MN	Northeast		18	3	0.5	Economy	1995	<undefined>	White	1778	71.20181406	Married	150000	10	NaN	NaN	NaN	12	12	36	587	252	218	527	805	587	309	407	142	984	824	602	963	806	252	802	109	253	199	194	152	558	187	384	985	899
2013	Female	36	Minneapolis MN	South		12	5	0.5	<undefined>	NaN	<undefined>	Black	1524	59.86394558	Single	25000	6	NaN	NaN	NaN	8	10	32	517	225	186	465	729	543	279	338	134	836	748	555	844	674	223	719	115	231	182	170	141	527	178	371	963	710
2014	Male	52	Minneapolis MN	Foreign	White Collar	21	4	2.5	Economy	1992	Non-sedan	Asian	1778	68.93424036	Married	NaN	9.5	36	32	30	NaN	NaN	NaN	552	257	169	513	799	630	344	423	142	848	NaN	633	916	796	182	780	133	263	195	199	160	567	187	366	988	897
2015	Female	49	Minneapolis MN	Midwest	Blue Collar	14	4	2.5	Economy	1994	Non-sedan	White	1752.6	65.75963719	Married	150000	10	NaN	NaN	NaN	10	10	36	565	259	188	499	789	601	311	378	141	912	735	602	871	799	223	802	115	259	182	194	156	573	191	391	1044	865
2016	Female	49	Minneapolis MN	Midwest	Service	16	0	5	Economy	1995	Sedan	White	1612.9	48.5260771	Divorced/Widowed	37500	8	NaN	NaN	NaN	4	6	34	569	230	187	498	769	582	311	341	130	812	685	550	795	711	235	766	117	232	186	180	142	535	186	361	941	766
2017	Female	53	Minneapolis MN	Midwest	White Collar	18	0	5	Economy	1990	Non-sedan	White	1689.1	68.02721088	Married	70000	8	NaN	NaN	NaN	12	12	36	604	227	202	518	768	566	316	375	132	938	812	572	924	739	273	808	123	234	162	180	144	552	189	366	1012	895
2018	Female	30	Minneapolis MN	Midwest	Service	16	0	10	Economy	1995	Sedan	White	1701.8	64.39909297	Single	37500	8.5	NaN	NaN	NaN	8	6	34	593	264	214	529	812	598	315	363	134	845	736	565	853	785	251	801	115	242	196	198	147	558	191	376	990	851
2019	Female	28	Minneapolis MN	Midwest	Service	14	0	8	Economy	1995	Sedan	White	1625.6	62.58503401	Married	70000	7.5	NaN	NaN	NaN	10	10	34	556	228	176	497	766	590	321	396	126	933	741	580	943	760	222	741	115	234	172	177	145	565	197	401	1052	806
2020	Female	36	Minneapolis MN	Midwest	Blue Collar	14	2	2.5	Economy	1993	Sedan	White	1574.8	58.9569161	Married	52500	8	NaN	NaN	NaN	8	8	34	537	226	194	471	722	528	277	356	124	850	712	555	831	712	230	728	121	224	188	181	142	551	188	389	999	734
2021	Female	28	Minneapolis MN	Midwest	White Collar	21	0	5	Luxury	1989	Sedan	White	1612.9	61.67800454	Single	37500	8	NaN	NaN	NaN	10	10	36	538	230	204	506	781	577	302	415	120	910	690	574	882	754	208	734	114	242	182	180	139	558	198	401	1018	792
2022	Female	54	Minneapolis MN	Midwest	White Collar	16	2	8	Economy	1997	Sedan	White	1778	77.09750567	Married	150000	10	NaN	NaN	NaN	14	16	38	554	242	194	525	828	634	331	393	125	1030	853	638	975	850	195	802	120	254	184	196	145	538	184	401	1057	887
2023	Female	48	Minneapolis MN	Northeast	Management	18	0	2.5	Economy	1997	Sedan	White	1625.6	52.15419501	Single	70000	9	NaN	NaN	NaN	6	6	34	597	231	180	502	767	587	322	338	134	860	743	539	832	695	244	774	115	251	194	190	151	522	169	404	963	718
2024	Female	58	Minneapolis MN	Midwest		12	3	2.5	Economy	1989	Sedan	White	1651	65.30612245	Married	25000	8.5	NaN	NaN	NaN	12	14	36	558	247	203	501	784	581	298	385	137	880	779	598	858	753	216	755	122	237	189	185	144	556	191	407	1068	784
2025	Female	52	Minneapolis MN	Midwest	White Collar	14	3	0.5	Economy	1992	Sedan	White	1574.8	65.75963719	Married	NaN	8.5	NaN	NaN	NaN	14	14	34	545	240	175	484	737	562	309	455	137	963	826	560	987	689	218	746	113	240	182	171	152	568	195	335	933	783
2026	Female	22	Minneapolis MN	Midwest	Service	16	0	10	Economy	1998	Sedan	White	1600.2	63.49206349	Single	NaN	8.5	NaN	NaN	NaN	8	7	34	563	247	193	485	741	548	292	390	134	910	812	550	946	726	252	746	121	230	192	180	155	568	187	379	1006	744
2027	Female	53	Minneapolis MN	Midwest	White Collar	12	0	0.5	<undefined>	NaN	<undefined>		1625.6	86.16780045	Single	52500	8	NaN	NaN	NaN	20	20	40	559	238	193	509	786	593	316	379	126	1117	888	650	993	738	218	734	113	243	170	186	147	558	191	489	1278	895
2028	Female	25	Minneapolis MN	Midwest	White Collar	16	0	5	Economy	1992	Sedan	White	1701.8	60.31746032	Single	25000	7	NaN	NaN	NaN	8	10	34	559	222	191	502	795	604	311	372	124	895	728	588	864	775	223	745	112	225	178	177	140	536	186	408	1013	824
2029	Female	23	Minneapolis MN	Midwest		16	0	2.5	Economy	1995	Sedan	White	1727.2	77.09750567	Single	37500	9	NaN	NaN	NaN	12	14	36	592	272	176	495	802	626	319	409	133	1015	867	649	970	800	256	773	129	241	184	187	144	568	193	467	1163	864
2030	Female	22	Minneapolis MN	Midwest		14	0	2.5	Economy	1995	Sedan	White	1778	71.20181406	Single	NaN	9.5	NaN	NaN	NaN	10	10	38	623	252	207	528	809	602	321	398	142	938	790	601	954	790	280	860	114	250	208	192	152	553	190	400	1046	823
2031	Female	43	Minneapolis MN	Midwest	White Collar	18	2	10	Luxury	1993	Sedan	White	1651	60.31746032	Married	150000	7.5	NaN	NaN	NaN	6	6	36	560	237	182	490	749	567	308	366	127	920	788	589	887	774	227	753	119	239	198	181	156	559	188	346	918	794
2032	Male	46	Minneapolis MN	South	Blue Collar	14	2	8	Economy	1998	Sedan	Black	1778	72.56235828	Single	NaN	9	42	32	NaN	NaN	NaN	NaN	553	272	207	544	873	666	337	440	147	906	NaN	621	932	804	179	751	135	287	227	212	163	595	208	350	934	901
2033	Female	57	Minneapolis MN	Midwest	White Collar	14	1	8	Economy	1994	Sedan	White	1600.2	56.6893424	Married	70000	7	NaN	NaN	NaN	10	8	36	536	228	190	504	753	563	314	396	133	914	748	575	871	609	207	745	101	221	175	176	137	528	174	379	973	749
2034	Female	48	Minneapolis MN	Midwest	White Collar	18	2	5	Economy	1994	Non-sedan	White	1574.8	54.42176871	Married	90000	7.5	NaN	NaN	NaN	12	8	36	552	240	192	486	753	561	294	388	132	893	762	540	885	720	228	733	112	228	183	181	147	527	179	358	942	877
2035	Male	40	Minneapolis MN	South	Management	16	3	8	Luxury	1999	Non-sedan	White	1816.1	90.70294785	Married	90000	10.5	46	36	33	NaN	NaN	NaN	616	282	210	562	866	656	352	488	148	1168	NaN	630	1159	797	255	821	114	282	212	198	158	575	202	396	1088	901
2036	Female	35	Minneapolis MN	Midwest	White Collar	14	3	5	Luxury	1999	Non-sedan	White	1701.8	61.2244898	Married	90000	8.5	NaN	NaN	NaN	6	4	36	593	243	200	510	779	579	310	375	128	949	773	587	896	778	259	791	119	242	184	182	144	542	185	400	NaN	NaN
2037	Female	49	Minneapolis MN	Midwest	White Collar	18	2	0.5	Economy	1993	Non-sedan	White	1752.6	77.09750567	Married	150000	9.5	NaN	NaN	NaN	NaN	NaN	38	585	246	209	541	827	618	332	398	136	1021	827	622	985	819	231	802	115	242	185	180	152	568	196	412	1071	902
2038	Female	28	Minneapolis MN	Midwest		16	0	2.5	Economy	1998	Sedan	White	1625.6	53.06122449	Single	7500	7	NaN	NaN	NaN	6	6	34	552	227	182	487	765	583	305	335	124	851	706	562	828	750	229	741	122	228	170	174	144	558	196	349	914	714
2039	Female	53	Minneapolis MN	Midwest	White Collar	16	2	5	Economy	1987	Non-sedan	White	1651	64.39909297	Married	52500	7.5	NaN	NaN	NaN	12	10	34	566	236	197	512	781	584	315	382	131	928	751	574	928	732	231	753	118	215	176	184	146	562	199	382	1012	792
2040	Female	40	Minneapolis MN	Midwest	White Collar	18	1	2.5	Economy	1998	Sedan	White	1625.6	75.73696145	Married	150000	7	NaN	NaN	NaN	16	16	38	581	232	199	495	737	538	296	435	132	1100	860	580	996	689	280	767	118	223	168	168	147	534	181	434	1108	783
2041	Female	45	Minneapolis MN	Midwest	Blue Collar	14	1	8	Economy	1990	Sedan	White	1727.2	65.75963719	Married	70000	8.5	NaN	NaN	NaN	9	8	36	570	238	192	513	776	584	321	358	127	933	774	570	898	768	227	797	107	236	179	180	144	541	182	401	1015	792
2042	Female	20	Minneapolis MN	Midwest		14	0	0.5	<undefined>	NaN	<undefined>	White	1587.5	43.53741497	Single	NaN	6.5	NaN	NaN	NaN	4	4	32	539	212	176	468	723	547	292	301	128	799	660	553	766	737	239	727	100	218	157	162	146	536	180	323	852	783
2043	Male	22	Minneapolis MN	Midwest	White Collar	14	0	0.5	Luxury	1992	<undefined>	White	1752.6	72.56235828	Single	12500	10.5	NaN	32	30	NaN	NaN	NaN	576	269	215	544	838	623	329	442	138	966	NaN	590	988	737	231	807	121	269	211	201	155	583	203	367	1018	853
2044	Male	49	Minneapolis MN	Midwest	White Collar	16	2	0.5	Economy	1996	Sedan	White	1752.6	92.97052154	Divorced/Widowed	52500	9.5	46	40	31	NaN	NaN	NaN	598	274	207	556	855	648	349	460	155	1093	NaN	640	1091	770	229	791	121	252	216	212	163	572	193	436	1130	860
2045	Female	49	Minneapolis MN	Midwest	Management	14	2	2.5	Luxury	1993	Sedan	White	1612.9	68.02721088	Divorced/Widowed	70000	7.5	NaN	NaN	NaN	12	12	36	564	231	197	491	732	535	294	393	128	996	814	583	943	705	268	748	115	237	159	177	141	535	184	435	1093	792
2046	Female	38	Minneapolis MN	Midwest	White Collar	16	0	5	Economy	1990	Sedan	White	1689.1	58.04988662	Single	12500	8	NaN	NaN	NaN	8	8	36	574	230	195	504	778	583	309	350	131	865	742	582	844	779	240	786	116	235	181	191	145	571	198	380	1006	799
2047	Female	49	Minneapolis MN	Midwest	White Collar	16	0	0.5	Economy	1991	Sedan	White	1549.4	60.77097506	Divorced/Widowed	52500	6	NaN	NaN	NaN	8	12	38	549	227	185	479	726	541	294	338	131	918	775	560	873	675	227	736	105	218	172	171	148	525	176	405	1051	740
2048	Female	64	Minneapolis MN	Midwest		14	2	0.5	Luxury	1995	Sedan	White	1625.6	73.92290249	Married	70000	8.5	NaN	NaN	NaN	14	14	34	559	245	190	503	770	580	313	379	134	1031	847	571	966	711	226	738	116	243	192	179	144	544	186	419	1091	890
2049	Female	43	Minneapolis MN	West	White Collar	21	2	2.5	Economy	1989	Non-sedan	White	1600.2	58.9569161	Married	90000	8	NaN	NaN	NaN	12	14	36	512	241	208	531	797	589	323	345	131	945	778	562	885	752	169	712	112	242	172	172	143	547	189	338	943	890
2050	Male	59	Minneapolis MN	Midwest		14	3	NaN	<undefined>	NaN	<undefined>	Black	1625.6	59.41043084	Divorced/Widowed	7500	9	38	31	30	NaN	NaN	NaN	563	261	181	477	751	570	296	382	134	906	NaN	563	899	716	241	722	120	245	195	187	153	550	195	342	911	804
2051	Female	55	Minneapolis MN	Midwest	White Collar	18	0	2.5	Economy	1994	Sedan	White	1701.8	78.00453515	Single	37500	10	NaN	NaN	NaN	16	16	36	579	251	192	529	821	629	337	446	145	1050	857	617	1036	801	214	775	121	262	197	193	153	558	184	474	1181	869
2052	Male	51	Minneapolis MN	Midwest	White Collar	18	2	8	Economy	1996	Sedan	White	1778	68.93424036	Married	70000	8.5	38	31	31	NaN	NaN	NaN	620	248	198	523	813	615	325	434	142	919	NaN	607	936	791	256	783	117	255	196	197	154	588	203	354	952	877
2053	Male	45	Minneapolis MN	South	Management	16	0	10	<undefined>	1994	Sedan	White	1778	72.56235828	Married	52500	11	40	34	30	NaN	NaN	NaN	618	251	215	557	853	638	342	446	139	948	NaN	607	990	797	253	828	123	279	207	203	153	571	201	373	968	878
2054	Female	52	Minneapolis MN	Midwest	White Collar	18	0	5	Economy	1991	Sedan	White	1701.8	72.10884354	Married	150000	8	NaN	NaN	NaN	10	14	36	584	233	203	517	806	603	314	385	132	971	828	603	981	753	240	781	103	241	192	183	147	554	190	424	1084	834
2055	Male	55	Minneapolis MN	Midwest	Management	16	1	5	Economy	1998	Sedan	White	1778	84.80725624	Married	90000	10	42	38	31	NaN	NaN	NaN	617	261	197	537	818	621	340	434	144	1012	NaN	616	1035	777	249	821	119	262	209	200	148	578	203	379	1022	896
2056	Female	38	Minneapolis MN	Midwest		16	0	2.5	Economy	1990	Sedan	White	1524	70.29478458	Married	NaN	7.5	NaN	NaN	NaN	14	14	36	552	238	185	474	730	545	289	386	128	1037	839	569	1025	682	254	730	116	234	188	169	144	552	188	420	1092	764
2057	Female	63	Minneapolis MN	Midwest		18	2	2.5	Economy	1991	Sedan	White	1651	65.75963719	Married	90000	8	NaN	NaN	NaN	12	14	36	539	225	192	527	806	614	335	408	129	983	778	611	958	794	180	707	106	232	188	185	151	547	188	401	1021	875
2058	Male	31	Minneapolis MN	Midwest	White Collar	16	2	2.5	Economy	1996	Non-sedan	White	1790.7	70.29478458	Married	37500	11	40	32	32	NaN	NaN	NaN	592	273	207	563	867	660	356	434	138	949	NaN	629	1005	837	211	813	120	270	208	204	151	585	210	351	938	924
2059	Female	36	Minneapolis MN	Midwest	White Collar	16	0	8	Economy	1990	Sedan	White	1676.4	86.16780045	Single	25000	9.5	NaN	NaN	NaN	14	16	38	573	270	206	520	793	587	314	453	135	1048	876	595	1032	759	249	778	124	252	184	183	145	554	188	441	1145	917
2060	Female	48	Minneapolis MN	Midwest	White Collar	18	0	2.5	Economy	1991	Non-sedan	White	1574.8	83.44671202	Married	70000	7	NaN	NaN	NaN	18	18	40	569	250	207	501	763	556	294	464	132	1108	887	571	1072	697	252	761	121	229	178	177	144	556	193	446	1174	867
2061	Female	48	Minneapolis MN	Midwest	Management	18	2	5	Economy	1991	Sedan	White	1625.6	63.49206349	Married	90000	6	NaN	NaN	NaN	10	10	34	559	235	188	489	750	562	301	387	125	990	802	594	952	754	236	740	110	230	180	183	144	532	185	386	1026	797
2062	Female	33	Minneapolis MN	Midwest	White Collar	21	0	0.5	Economy	1995	Sedan	White	1701.8	61.2244898	Married	25000	8	NaN	NaN	NaN	9	10	34	604	253	188	492	758	570	304	385	135	910	775	570	902	777	281	791	109	243	177	186	143	558	191	410	1006	792
2063	Male	33	Minneapolis MN	Midwest	White Collar	16	0	5	Economy	1990	Sedan	White	1701.8	68.02721088	Married	25000	9	38	32	30	NaN	NaN	NaN	588	262	199	526	805	606	327	424	135	931	NaN	578	964	759	236	787	121	259	204	187	149	548	191	362	948	792
2064	Female	43	Minneapolis MN	Midwest		14	2	2.5	Economy	1988	Sedan	White	1663.7	68.02721088	Married	52500	8.5	NaN	NaN	NaN	10	10	36	580	259	191	505	772	581	314	365	133	890	757	606	879	757	258	784	111	243	189	189	147	552	188	446	1104	799
2065	Female	26	Minneapolis MN	Midwest	Service	16	0	10	Economy	1995	Sedan	White	1727.2	69.3877551	Married	70000	8.5	NaN	NaN	NaN	10	10	34	615	239	201	508	791	590	307	380	128	978	819	575	949	739	282	825	123	230	187	180	143	557	196	403	1094	791
2066	Male	63	Minneapolis MN	Midwest	Service	14	3	NaN	Luxury	1999	Sedan	White	1828.8	104.30839	Married	150000	11	46	40	30	NaN	NaN	NaN	602	298	216	576	896	680	360	515	153	1208	NaN	655	1183	771	207	810	142	279	221	197	159	595	207	421	1140	914
2067	Female	29	Minneapolis MN	Midwest	Service	16	0	2.5	Economy	1996	Sedan	Black	1524	72.10884354	Single	12500	8	NaN	NaN	NaN	12	12	32	543	238	179	460	699	520	281	394	147	969	795	553	980	701	251	708	120	234	181	176	159	582	199	416	1077	703
2068	Female	40	Minneapolis MN	Midwest	Service	16	0	5	Economy	1991	Sedan	White	1727.2	68.48072562	Single	37500	11	NaN	NaN	NaN	10	10	36	580	243	203	536	830	627	333	365	135	974	755	595	890	815	231	771	123	252	184	194	146	556	192	390	1012	962
2069	Female	62	Minneapolis MN	Midwest	Service	16	3	5	Economy	1991	Non-sedan	White	1600.2	64.39909297	Married	NaN	8	NaN	NaN	NaN	6	10	32	551	230	196	489	726	530	293	357	127	919	744	561	869	697	243	762	118	222	180	182	139	546	191	410	1041	760
2070	Female	29	Minneapolis MN	South	Blue Collar	14	0	0.5	Economy	1987	Non-sedan	White	1828.8	90.70294785	Married	52500	11	NaN	NaN	NaN	16	14	40	611	254	211	556	849	638	345	415	131	1074	901	650	1020	839	249	820	115	256	199	205	145	561	193	451	1161	894
2071	Female	60	Minneapolis MN	Midwest	White Collar	18	3	0.5	Economy	1991	Sedan	White	1727.2	68.02721088	Married	90000	9	NaN	NaN	NaN	10	12	34	552	245	177	525	809	632	348	372	144	912	745	620	893	814	179	745	128	252	185	195	146	550	190	406	1038	866
2072	Male	27	Minneapolis MN	Midwest	White Collar	18	0	5	Economy	1993	Sedan	White	1778	59.41043084	Single	NaN	8.5	36	29	32	NaN	NaN	NaN	610	253	208	530	804	596	322	385	133	903	NaN	595	932	797	265	854	113	257	185	195	150	563	198	335	933	847
2073	Female	42	Minneapolis MN	West	White Collar	14	0	0.5	Economy	1999	Sedan	White	1651	98.41269841	Divorced/Widowed	25000	8	NaN	NaN	NaN	20	20	38	600	229	200	507	751	551	307	446	140	1183	975	615	1083	710	295	776	123	237	170	173	144	564	188	478	1277	892
2074	Female	43	Minneapolis MN	West	White Collar	14	0	0.5	Economy	1999	Sedan	White	1625.6	86.16780045	Single	25000	7.5	NaN	NaN	NaN	14	16	36	562	243	202	512	777	575	310	429	127	1167	923	619	1083	725	239	731	112	237	174	178	145	555	189	468	1223	786
2075	Female	39	Minneapolis MN	Midwest		14	2	5	Economy	1998	Non-sedan	White	1651	50.79365079	Married	150000	7.5	NaN	NaN	NaN	6	4	34	555	225	187	487	751	564	300	328	133	871	723	565	812	759	229	759	105	236	167	181	146	544	189	349	898	786
2076	Female	51	Minneapolis MN	Midwest	White Collar	14	5	5	Economy	1997	Sedan	White	1676.4	65.75963719	Divorced/Widowed	37500	8	NaN	NaN	NaN	12	8	36	584	245	201	516	795	594	315	374	134	965	823	614	933	749	254	766	109	238	179	180	151	556	191	407	1067	820
2077	Female	37	Minneapolis MN	Midwest		16	3	2.5	Economy	1999	Non-sedan	White	1695.45	56.6893424	Married	150000	8	NaN	NaN	NaN	8	7	34	571	244	180	490	766	586	310	360	128	846	752	585	850	795	241	762	103	231	181	180	141	538	182	396	981	815
2078	Female	45	Minneapolis MN	Midwest	White Collar	14	2	2.5	Economy	1997	Sedan	White	1651	56.6893424	Married	90000	7.5	NaN	NaN	NaN	4	5	34	561	232	196	480	752	556	284	357	128	837	720	552	870	725	248	794	113	236	182	171	149	548	184	425	1025	757
2079	Female	43	Minneapolis MN	Midwest	White Collar	16	0	0.5	Economy	1997	Sedan	White	1625.6	58.9569161	Married	90000	6	NaN	NaN	NaN	8	12	36	550	224	199	510	787	588	311	387	131	894	797	602	906	718	221	751	107	224	180	166	147	528	180	432	1057	803
2080	Female	39	Minneapolis MN	Midwest	White Collar	21	0	5	Luxury	1998	Sedan	White	1651	72.56235828	Divorced/Widowed	90000	8	NaN	NaN	NaN	14	14	38	574	240	212	521	787	575	309	440	136	1144	884	604	1097	755	239	772	116	234	189	173	149	571	196	438	1109	843
2081	Female	23	Minneapolis MN	Midwest	White Collar	14	0	2.5	Economy	1990	Sedan	White	1574.8	89.34240363	Single	12500	7	NaN	NaN	NaN	16	18	38	546	237	205	511	790	585	306	438	130	1112	982	627	1061	732	219	734	100	224	172	164	144	552	189	496	1259	820
2082	Female	25	Minneapolis MN	Midwest	Service	16	0	2.5	Economy	1998	Sedan	White	1701.8	63.03854875	Single	25000	9	NaN	NaN	NaN	7	8	36	604	238	203	514	807	604	311	383	132	912	776	576	926	776	257	788	117	252	194	191	149	573	200	404	1014	815
2083	Male	29	Minneapolis MN	Midwest	Service	16	0	2.5	Economy	1990	Sedan	White	1803.4	88.43537415	Married	70000	11	42	33	32	NaN	NaN	NaN	619	272	244	573	875	631	329	471	139	1057	NaN	608	1152	810	257	832	106	281	207	205	157	580	198	393	1055	883
2084	Female	38	Minneapolis MN	Midwest	White Collar	16	0	0.5	Economy	1988	Sedan	White	1778	74.37641723	Married	52500	10.5	NaN	NaN	NaN	12	12	36	598	256	246	564	860	614	318	364	146	934	807	612	939	824	244	835	114	265	189	198	152	574	192	444	1061	867
2085	Male	37	Minneapolis MN	Foreign	White Collar	16	0	0.5	Economy	1988	Sedan	White	1854.2	95.23809524	Married	NaN	10.5	NaN	36	NaN	NaN	NaN	NaN	622	274	220	573	900	680	353	507	143	1048	NaN	646	1094	829	219	819	125	282	203	201	153	589	205	408	1074	884
2086	Female	28	Minneapolis MN	Midwest	White Collar	16	0	8	Economy	1990	Sedan	White	1651	58.04988662	Married	70000	8	NaN	NaN	NaN	6	5	34	549	229	192	500	782	590	308	343	134	846	720	568	871	775	251	749	115	237	188	183	147	562	199	404	985	803
2087	Female	51	Minneapolis MN	Midwest	Service	18	2	5	Economy	1997	Sedan	White	1651	72.56235828	Married	150000	8	NaN	NaN	NaN	12	12	36	583	240	210	489	754	544	279	421	137	1074	874	588	1045	724	274	782	110	239	200	177	149	558	184	450	1095	823
2088	Female	34	Minneapolis MN	Midwest	Service	16	0	0.5	Economy	1997	Sedan	White	1625.6	54.42176871	Married	150000	7.5	NaN	NaN	NaN	6	6	34	547	224	172	478	755	583	306	357	128	882	717	575	859	754	217	712	105	237	181	171	140	537	184	396	1006	775
2089	Female	57	Minneapolis MN	Midwest	Service	14	2	10	Economy	1997	Sedan	White	1524	43.08390023	Married	37500	5.5	NaN	NaN	NaN	8	4	34	522	223	173	457	711	538	284	351	129	872	712	539	870	704	213	715	97	215	177	163	146	537	184	351	883	750
2090	Female	48	Minneapolis MN	Foreign	Blue Collar	14	2	10	Luxury	1982	Sedan	Asian	1549.4	52.60770975	Married	52500	7	NaN	NaN	NaN	6	5	32	538	223	178	482	762	584	304	369	136	848	736	545	879	729	216	704	116	235	178	178	154	562	185	380	960	761
2091	Male	55	Minneapolis MN	Foreign	Blue Collar	14	2	10	Luxury	1987	Sedan	Asian	1600.2	52.15419501	Married	52500	7.5	NaN	30	30	NaN	NaN	NaN	551	229	193	472	733	540	279	370	138	768	NaN	511	829	681	235	747	111	240	194	178	158	550	184	302	822	724
2092	Male	37	Minneapolis MN	Northeast	Service	16	2	5	Luxury	1998	Sedan	White	1803.4	79.36507937	Divorced/Widowed	70000	10	44	32	32	NaN	NaN	NaN	611	262	223	565	869	646	342	435	141	995	NaN	613	1003	815	247	816	118	264	213	203	157	590	208	353	1012	885
2093	Female	33	Minneapolis MN	Midwest	Service	16	0	2.5	Economy	1995	Sedan	White	1663.7	58.9569161	Married	90000	9.5	NaN	NaN	NaN	8	6	34	589	250	198	513	786	588	315	372	136	844	709	567	833	750	245	793	129	247	177	188	148	570	200	376	986	795
2094	Female	53	Minneapolis MN	Midwest		14	1	8	Economy	1989	Sedan	White	1676.4	50.79365079	Married	37500	9	NaN	NaN	NaN	6	5	34	489	239	206	498	781	575	292	309	134	833	729	561	800	808	176	706	115	243	176	182	151	552	188	335	892	898
2095	Female	47	Minneapolis MN	Midwest	Service	16	0	8	Luxury	1992	Sedan	White	1574.8	55.32879819	Married	NaN	6.5	NaN	NaN	NaN	6	8	32	562	229	197	498	771	574	301	350	122	854	689	535	853	717	242	754	114	227	169	170	141	535	191	368	962	754
2096	Male	33	Minneapolis MN	Midwest	Service	14	0	10	Economy	1997	Non-sedan	White	1765.3	78.45804989	Single	37500	9.5	48	32	32	NaN	NaN	NaN	621	270	221	565	859	638	344	439	145	998	NaN	587	1038	757	258	831	134	252	197	192	157	591	207	361	1018	854
2097	Female	38	Minneapolis MN	Midwest	White Collar	18	0	5	Economy	1995	Sedan	White	1663.7	60.77097506	Married	150000	10	NaN	NaN	NaN	8	8	34	573	251	189	500	775	586	311	325	133	838	725	599	800	770	239	758	125	253	175	185	147	555	192	413	1032	817
2098	Female	54	Minneapolis MN	Midwest	White Collar	16	0	2.5	Economy	1989	Sedan	White	1771.65	81.63265306	Single	37500	9.5	NaN	NaN	NaN	14	16	36	599	250	185	523	804	619	338	397	133	985	815	625	946	809	259	795	106	240	175	180	147	549	186	476	1168	854
2099	Male	50	Minneapolis MN	Midwest	Management	18	3	8	Economy	1996	Sedan	White	1524	92.5170068	Married	150000	10.5	44	38	31	NaN	NaN	NaN	602	267	212	573	866	654	361	462	154	1058	NaN	626	1066	800	225	776	126	266	210	202	166	589	196	377	1097	891
2100	Female	48	Minneapolis MN	Midwest	White Collar	16	2	5	Economy	1994	Sedan	White	1651	85.71428571	Married	52500	8	NaN	NaN	NaN	16	16	36	536	246	208	521	778	570	313	432	135	1102	885	622	1052	755	202	742	123	236	181	180	148	584	204	434	1237	884
2101	Female	36	Minneapolis MN	Foreign	Management	16	0	2.5	Economy	1998	Sedan	White	1778	90.70294785	Single	70000	9	NaN	NaN	NaN	14	16	38	651	250	208	559	835	627	351	447	128	1050	859	648	1012	826	293	838	112	249	185	188	143	561	195	431	1154	894
2102	Female	26	Minneapolis MN	South	White Collar	16	0	0.5	Economy	1999	Sedan	Black	1651	58.9569161	Single	70000	8.5	NaN	NaN	NaN	6	6	34	570	239	192	532	820	628	340	369	136	903	752	597	851	802	219	738	119	242	177	185	151	533	177	356	970	844
2103	Female	28	Minneapolis MN	West	White Collar	16	0	8	Economy	1993	Sedan	White	1676.4	54.42176871	Married	70000	8.5	NaN	NaN	NaN	7	5	34	579	234	203	483	745	542	280	323	126	861	734	552	843	730	271	794	106	244	174	189	140	546	195	364	977	772
2104	Female	45	Minneapolis MN	Midwest	Service	14	3	0.5	Economy	1998	Non-sedan	White	1727.2	75.73696145	Married	150000	9	NaN	NaN	NaN	12	14	36	580	254	196	534	807	611	338	388	127	948	812	628	891	804	225	760	121	245	180	186	140	552	193	448	1147	856
2105	Female	19	Minneapolis MN	Midwest	White Collar	12	0	0.5	Economy	1998	Sedan	White	1778	77.09750567	Single	150000	8.5	NaN	NaN	NaN	14	13	36	566	244	222	545	832	610	323	367	127	1047	869	627	982	816	220	759	111	239	179	184	144	565	194	427	1103	866
2106	Female	42	Minneapolis MN	Midwest	White Collar	16	2	5	Economy	1994	Non-sedan	White	1651	61.67800454	Married	52500	8.5	NaN	NaN	NaN	8	10	36	546	238	188	498	766	578	310	362	127	899	789	592	898	752	215	735	114	239	190	180	146	549	186	387	1013	788
2107	Female	52	Minneapolis MN	Midwest	White Collar	21	2	5	Economy	1994	Non-sedan	White	1651	54.42176871	Married	90000	8.5	NaN	NaN	NaN	10	10	34	547	236	181	488	763	582	307	368	136	895	722	557	840	756	212	752	113	243	167	185	149	553	188	383	969	787
2108	Female	39	Minneapolis MN	Northeast	White Collar	21	3	0.5	Economy	1990	Sedan	White	1752.6	65.30612245	Married	90000	10	NaN	NaN	NaN	12	12	36	590	238	215	527	813	598	312	364	134	927	772	600	892	821	247	800	106	253	177	186	148	553	190	369	976	862
2109	Female	25	Minneapolis MN	South	White Collar	14	0	0.5	Economy	1999	Sedan	White	1600.2	55.32879819	Single	70000	6.5	NaN	NaN	NaN	9	9	36	564	221	181	478	746	565	297	369	124	905	722	578	842	741	245	727	109	227	165	164	147	551	185	362	977	797
2110	Female	40	Minneapolis MN	South	White Collar	18	2	2.5	Economy	1995	Non-sedan	White	1651	63.49206349	Divorced/Widowed	70000	8.5	NaN	NaN	NaN	8	10	36	597	234	196	513	772	576	317	371	124	948	774	557	904	751	268	787	115	235	184	182	145	554	196	398	1006	776
2111	Male	21	Minneapolis MN	Midwest		14	0	2.5	Economy	1993	Sedan	White	1778	68.93424036	Single	17500	10	NaN	30	32	NaN	NaN	NaN	606	259	227	573	850	623	346	405	135	920	NaN	595	951	796	250	842	114	255	197	194	148	562	197	328	940	840
2112	Male	45	Minneapolis MN	Midwest	Service	16	3	2.5	Economy	1996	Sedan	White	1854.2	70.29478458	Married	70000	11	40	31	34	NaN	NaN	NaN	613	261	208	584	881	673	376	425	141	972	NaN	613	984	858	232	839	124	267	201	196	152	576	200	345	929	918
2113	Female	52	Minneapolis MN	Midwest	White Collar	16	2	2.5	Luxury	1987	Non-sedan	White	1676.4	70.29478458	Married	52500	8	NaN	NaN	NaN	14	14	36	592	241	208	533	809	601	325	390	142	1017	848	599	998	729	252	792	115	234	179	185	153	566	191	430	1127	805
2114	Female	51	Minneapolis MN	Midwest	Management	16	0	2.5	Economy	1992	Sedan	White	1676.4	66.21315193	Married	NaN	8	NaN	NaN	NaN	10	12	34	580	234	190	505	770	580	315	376	126	938	768	584	941	740	250	784	108	236	175	176	146	557	190	437	1095	818
2115	Female	63	Minneapolis MN	Midwest		16	3	2.5	Economy	1993	Sedan	White	1651	108.8435374	Divorced/Widowed	NaN	10.5	NaN	NaN	NaN	22	20	40	561	302	195	520	802	607	325	488	137	1122	955	606	1129	719	218	764	109	249	195	190	149	570	202	545	1467	868
2116	Female	54	Minneapolis MN	Midwest	White Collar	14	0	2.5	Luxury	1985	Sedan	White	1600.2	72.56235828	Divorced/Widowed	70000	7.5	NaN	NaN	NaN	16	14	38	584	241	206	545	810	604	339	460	143	1184	926	579	1073	733	238	720	113	239	189	183	147	535	181	392	1135	915
2117	Female	43	Minneapolis MN	Midwest	Service	14	2	10	Economy	1998	Non-sedan	White	1619.25	62.58503401	Married	37500	6.5	NaN	NaN	NaN	10	10	34	551	227	199	495	750	551	296	364	131	994	742	556	937	723	230	757	115	230	177	179	147	550	191	374	993	780
2118	Female	45	Minneapolis MN	Midwest	White Collar	16	0	8	Economy	1995	Sedan	White	1803.4	99.77324263	Single	52500	11	NaN	NaN	NaN	20	NaN	44	586	254	220	584	872	652	364	440	140	1204	968	649	1070	833	212	803	107	257	190	197	152	581	197	464	1204	1000
2119	Female	35	Minneapolis MN	Midwest	Blue Collar	14	0	5	Economy	1995	Sedan	White	1651	57.59637188	Single	37500	8	NaN	NaN	NaN	8	5	34	587	240	198	527	794	596	329	369	131	887	769	571	892	768	239	760	117	238	180	176	146	552	191	349	968	796
2131	Male	30	Houston TX	Northeast	White Collar	18	0	2.5	Luxury	1996	Sedan	White	1828.8	77.09750567	Single	37500	11.5	42	32	NaN	NaN	NaN	NaN	600	272	212	547	864	652	335	442	126	975	NaN	599	1026	818	237	824	138	279	209	208	141	572	208	364	975	855
2132	Female	44	Houston TX	South		14	3	0.5	Economy	1991	Sedan	Hispanic	1600.2	77.09750567	Married	70000	8.5	NaN	NaN	NaN	14	16	38	557	251	221	523	797	576	302	406	145	1048	896	586	1028	722	232	763	103	242	193	170	152	578	186	428	1085	782
2136	Female	56	Houston TX	South		18	2	2.5	Luxury	1998	Sedan	White	1651	53.51473923	Divorced/Widowed	150000	8.5	NaN	NaN	NaN	4	4	34	530	237	213	521	810	597	308	365	132	895	730	568	889	769	201	733	110	244	176	173	143	563	199	384	944	860
2137	Male	57	Houston TX	South	White Collar	18	3	5	Economy	1992	Non-sedan	White	1955.8	102.0408163	Married	NaN	12	44	40	36	NaN	NaN	NaN	638	271	227	593	938	711	366	466	142	1144	NaN	663	1127	878	239	887	126	289	221	214	156	613	212	414	1104	989
2138	Female	44	Houston TX	South		14	1	5	Economy	1995	Sedan	White	1752.6	61.2244898	Married	NaN	9	NaN	NaN	NaN	8	8	NaN	597	229	207	523	820	613	316	371	132	916	775	589	893	772	257	764	113	253	197	186	148	583	203	407	970	829
2140	Female	51	Houston TX	South		14	2	5	Economy	1996	Sedan	White	1638.3	66.84807256	Single	37500	8	NaN	NaN	NaN	12	12	36	567	235	220	532	811	591	312	388	132	933	779	575	912	722	231	772	110	233	183	178	146	557	189	396	1031	795
2143	Male	58	Houston TX	West	White Collar	21	4	5	Economy	1996	Non-sedan	White	1822.45	74.82993197	Married	90000	9.5	40	33	33	NaN	NaN	NaN	629	259	210	565	878	668	355	466	139	982	NaN	637	994	843	235	853	124	273	211	205	157	588	203	381	998	949
2147	Male	47	Houston TX	South	White Collar	18	0	2.5	Economy	1993	Non-sedan	White	1562.1	89.79591837	Single	52500	9.5	48	34	32	NaN	NaN	NaN	634	278	216	559	880	664	343	463	146	1032	NaN	634	1057	822	258	848	122	267	222	199	156	572	193	384	1042	932
2148	Male	47	Houston TX	South	White Collar	14	2	2.5	Luxury	1989	Non-sedan	White	1854.2	163.2653061	Divorced/Widowed	25000	13	48	46	32	NaN	NaN	NaN	651	321	229	583	915	686	354	554	158	1341	NaN	694	1294	781	257	823	126	291	251	215	162	586	203	474	1386	987
2149	Female	57	Houston TX	South	White Collar	16	1	2.5	Economy	1998	Sedan	White	1701.8	85.71428571	Divorced/Widowed	52500	8	NaN	NaN	NaN	16	10	40	578	279	209	530	827	618	321	482	142	1074	856	623	1051	763	241	770	122	229	187	183	156	563	192	444	1191	916
2150	Female	58	Houston TX	South		14	3	8	Luxury	1996	Sedan	White	1651	70.29478458	Divorced/Widowed	37500	8	NaN	NaN	NaN	12	14	36	579	242	217	551	835	618	334	402	131	1040	818	573	1027	714	226	792	115	242	187	181	143	563	191	430	1064	803
2151	Male	57	Houston TX	West	Service	16	5	0.5	Economy	1986	Non-sedan	White	2006.6	102.0408163	Married	37500	13	46	40	36	NaN	NaN	NaN	666	293	210	592	946	736	382	515	153	1097	NaN	717	1087	885	246	839	141	303	240	229	166	634	228	438	1143	1044
2158	Female	46	Houston TX	South	White Collar	14	1	2.5	Economy	1992	Sedan	White	1600.2	101.1337868	Divorced/Widowed	37500	7.5	NaN	NaN	NaN	16	18	44	582	261	200	495	765	565	295	482	133	1185	952	636	1120	689	275	773	110	227	191	172	137	553	187	537	1335	773
2159	Male	59	Houston TX	South		21	3	10	Economy	1993	Non-sedan	White	1752.6	74.82993197	Married	70000	10	40	34	30	NaN	NaN	NaN	594	272	205	551	854	649	346	456	149	994	NaN	601	1028	771	219	779	126	273	229	196	162	594	207	368	1017	850
2160	Female	60	Houston TX	South		18	3	2.5	Economy	1990	Sedan	White	1574.8	48.97959184	Married	70000	5.5	NaN	NaN	NaN	8	6	32	531	213	195	467	740	545	272	306	128	764	693	524	794	693	240	740	118	217	178	168	143	558	193	387	953	746
2161	Male	46	Houston TX	South	Management	16	3	2.5	Economy	1999	Non-sedan	White	1828.8	94.33106576	Married	150000	10.5	44	36	34	NaN	NaN	NaN	592	267	197	552	876	679	355	466	138	1121	NaN	664	1111	829	209	793	114	274	208	201	153	582	200	410	1102	878
2162	Male	35	Houston TX	South	White Collar	16	2	0.5	Economy	1994	Sedan	White	1828.8	90.70294785	Married	52500	10	NaN	36	34	NaN	NaN	NaN	624	268	237	578	882	645	341	459	142	1064	NaN	628	1094	764	254	838	116	263	214	197	156	588	203	377	1087	901
2172	Female	19	Houston TX	South		12	0	5	Economy	1990	Non-sedan	White	1803.4	76.64399093	Single	52500	10.5	NaN	NaN	NaN	12	12	34	608	257	213	549	840	627	336	402	138	975	824	630	1011	849	253	827	114	254	206	188	144	579	197	450	1097	916
2173	Female	33	Houston TX	South	White Collar	14	0	2.5	Economy	1998	Non-sedan	Hispanic	1574.8	77.09750567	Single	37500	6.5	NaN	NaN	NaN	16	16	38	563	227	200	497	770	570	297	425	140	1162	941	575	1088	711	248	746	112	229	183	172	153	583	193	432	1143	862
2174	Female	42	Houston TX	South	Blue Collar	16	0	2.5	Economy	1993	Non-sedan	White	1663.7	97.50566893	Married	25000	8	NaN	NaN	NaN	18	18	42	564	258	202	500	806	604	298	494	142	1184	981	626	1162	748	235	757	113	242	180	179	148	581	197	481	1234	852
2175	Male	40	Houston TX	Midwest	Service	16	0	0.5	Economy	1993	Non-sedan	White	1854.2	140.5895692	Married	25000	11.5	48	46	32	NaN	NaN	NaN	689	307	228	549	878	650	321	585	157	1411	NaN	674	1342	761	349	874	128	301	246	219	163	618	213	470	1460	983
2176	Female	30	Houston TX	West	White Collar	16	0	2.5	Economy	1996	Sedan	White	1574.8	85.26077098	Single	NaN	8	NaN	NaN	NaN	18	18	42	619	229	207	480	730	523	273	500	138	1164	907	563	1118	653	337	777	105	231	181	167	148	572	191	446	1208	817
2177	Male	46	Houston TX	South	White Collar	16	0	2.5	Economy	1991	Sedan	White	1828.8	70.29478458	Single	52500	9.5	42	33	32	NaN	NaN	NaN	590	253	232	571	883	651	339	405	145	942	NaN	592	982	835	223	848	125	263	192	197	159	573	202	373	961	913
2181	Male	47	Houston TX	South	Management	16	2	10	Economy	1998	Sedan	White	1778	69.84126984	Married	90000	9	38	30	32	NaN	NaN	NaN	624	266	217	544	841	624	327	398	143	920	NaN	596	923	784	274	853	117	261	219	202	155	565	194	347	964	842
2189	Female	60	Houston TX	South		16	3	5	Economy	1995	Sedan	White	1676.4	83.90022676	Married	150000	8.5	NaN	NaN	NaN	16	18	38	560	265	190	509	791	601	319	441	132	1045	893	607	1028	756	222	713	106	242	186	181	146	562	193	481	1220	938
2193	Male	63	Houston TX	South		16	4	5	Economy	1991	Sedan	White	1752.6	78.00453515	Married	NaN	8.5	40	34	32	NaN	NaN	NaN	606	257	225	558	850	625	333	451	144	1009	NaN	623	1022	763	243	793	120	264	213	200	158	573	199	368	993	893
2196	Female	44	Houston TX	Midwest	White Collar	18	0	2.5	Economy	1993	Non-sedan	White	1816.1	67.12018141	Married	150000	11	NaN	NaN	NaN	8	10	34	635	250	214	546	834	620	332	374	130	922	735	626	906	804	270	871	120	256	186	185	138	553	194	440	1073	849
2201	Female	54	Houston TX	South	White Collar	18	0	0.5	Economy	1990	Sedan	White	1752.6	115.6462585	Divorced/Widowed	70000	9.5	NaN	NaN	NaN	22	20	46	600	241	218	556	855	637	338	464	135	1230	1069	653	1167	780	240	802	107	246	185	186	145	561	189	503	1353	967
2203	Female	42	Houston TX	Midwest	White Collar	18	0	0.5	Economy	1997	Sedan	White	1651	49.43310658	Married	70000	6.5	NaN	NaN	NaN	4	4	34	586	222	198	491	757	559	293	355	125	804	724	555	837	731	266	792	112	232	169	169	143	547	186	389	980	768
[truncated: 749 more rows]
[truncated: 23 more columns]
